# Supplementary material for: N-[(4-Methyl­phen­yl)sulfon­yl]acetamide
Source: Acta Crystallogr Sect E Struct Rep Online. 2012 Jun 13;68(Pt 7):o2025. doi: 10.1107/S1600536812024658 (PMC3393294; doi:10.1107/S1600536812024658)
Supplement: Supplementary file 1 [file e-68-o2025-sup1.cif]

##############################################################################
#                                                                            #
# This CIF contains the data in a paper accepted for publication in          #
# Acta Crystallographica Section E. It conforms to the requirements of       #
# Notes for Authors for Acta Crystallographica Section E, and has been       #
# peer reviewed under the auspices of the IUCr Commission on Journals.       #
#                                                                            #
# Full details of the Crystallographic Information File format               #
# are given in the paper "The Crystallographic Information File (CIF):       #
# a New Standard Archive File for Crystallography" by S. R. Hall, F. H.      #
# Allen and I. D. Brown [Acta Cryst. (1991), A47, 655-685].                  #
#                                                                            #
# The current version of the core CIF dictionary is obtainable from          #
# ftp://ftp.iucr.org/pub/cif_core.dic.                                       #
#                                                                            #
# Software is freely available for graphical display of the structure(s)     #
# in this CIF. For information consult the CIF software page                 #
# http://www.iucr.org/resources/cif/software.                                #
#                                                                            #
# This file may be used for bona fide research purposes within the           #
# scientific community so long as proper attribution is given to the journal # 
# article from which it was obtained.                                        #
#                                                                            #
##############################################################################
data_global
_audit_creation_method     'form.cif (version 2.0)'
_journal_data_validation_number     ?
_journal_date_recd_electronic     2012-05-27
_journal_date_accepted     2012-05-30
_journal_name_full     'Acta Crystallographica, Section E'
_journal_year     2012
_journal_volume     68
_journal_issue      7
_journal_page_first     o2025
_journal_page_last     o2025
_journal_paper_category     QO
_journal_paper_doi     10.1107/S1600536812024658
_journal_coeditor_code     HB6824
_publ_contact_author_name     'Prof. Fun, Hoong-Kun'
_publ_contact_author_address
;
      X-ray Crystallography Unit
      School of Physics
      Universiti Sains Malaysia
      11800 USM, Penang
      MALAYSIA
;
_publ_contact_author_email     'hkfun@usm.my'
_publ_contact_author_fax     '604 6579150'
_publ_contact_author_phone     '604 6533652'
_publ_section_title
;
<i>N</i>-[(4-Methylphenyl)sulfonyl]acetamide
;
loop_
    _publ_author_name
    _publ_author_footnote
    _publ_author_address
    'Fun, Hoong-Kun'
;
Thomson Reuters ResearcherID: A-3561-2009.
;
;
X-ray Crystallography Unit
School of Physics
Universiti Sains Malaysia
11800 USM, Penang
Malaysia
;
    'Tze Shyang Chia' ?
;
X-ray Crystallography Unit
School of Physics
Universiti Sains Malaysia
11800 USM, Penang
Malaysia
;
    'Poornima Hegde' ?
;
Department of Chemistry
St Joseph Engineering College
Vamanjoor
Mangalore 575 028
Karnataka
India
;
    'K. Jyothi' ?
;
Department of Chemistry
St Joseph Engineering College
Vamanjoor
Mangalore 575 028
Karnataka
India
;
    'Pramila Rita D'Souza' ?
;
Department of Chemistry
St Joseph Engineering College
Vamanjoor
Mangalore 575 028
Karnataka
India
;
data_I
_audit_creation_method     SHELXL-97
_chemical_name_systematic
;
<i>N</i>-[(4-Methylphenyl)sulfonyl]acetamide
;
_chemical_name_common     ?
_chemical_formula_moiety     'C9 H11 N O3 S'
_chemical_formula_sum     'C9 H11 N O3 S'
_chemical_formula_iupac     'C9 H11 N O3 S'
_chemical_formula_weight     213.25
_chemical_melting_point     ?
_symmetry_cell_setting     monoclinic
_symmetry_space_group_name_H-M     'P 21/c'
_symmetry_space_group_name_Hall     '-P 2ybc'
loop_
    _symmetry_equiv_pos_as_xyz
    'x, y, z'
    '-x, y+1/2, -z+1/2'
    '-x, -y, -z'
    'x, -y-1/2, z-1/2'
_cell_length_a     9.2514(6)
_cell_length_b     5.1900(3)
_cell_length_c     20.5873(13)
_cell_angle_alpha     90.00
_cell_angle_beta     95.070(2)
_cell_angle_gamma     90.00
_cell_volume     984.63(11)
_cell_formula_units_Z     4
_cell_measurement_reflns_used     5205
_cell_measurement_theta_min     2.84
_cell_measurement_theta_max     30.85
_cell_measurement_temperature     100.0(10)
_exptl_crystal_description     'plate'
_exptl_crystal_colour     'colourless'
_exptl_crystal_size_max     0.27
_exptl_crystal_size_mid     0.19
_exptl_crystal_size_min     0.08
_exptl_crystal_density_diffrn     1.439
_exptl_crystal_density_meas     ?
_exptl_crystal_density_method     'not measured'
_exptl_crystal_F_000     448
_exptl_absorpt_coefficient_mu     0.309
_exptl_absorpt_correction_type     multi-scan
_exptl_absorpt_process_details     '(<i>SADABS</i>; Bruker, 2009)'
_exptl_absorpt_correction_T_min     0.9216
_exptl_absorpt_correction_T_max     0.9760
_exptl_special_details
;
The crystal was placed in the cold stream of an Oxford Cryosystems Cobra
open-flow nitrogen cryostat (Cosier & Glazer, 1986) operating at 100.0 (1) K.
;
_diffrn_ambient_temperature     100
_diffrn_radiation_type     MoK\a
_diffrn_radiation_wavelength     0.71073
_diffrn_radiation_source     'fine-focus sealed tube'
_diffrn_radiation_monochromator     graphite
_diffrn_measurement_device_type     'Bruker APEX DUO CCD'
_diffrn_measurement_method     '\f and \w scans'
_diffrn_detector_area_resol_mean     ?
_diffrn_reflns_number     15682
_diffrn_reflns_av_R_equivalents     0.0378
_diffrn_reflns_av_sigmaI/netI     0.0282
_diffrn_reflns_theta_min     1.99
_diffrn_reflns_theta_max     30.97
_diffrn_reflns_theta_full     30.97
_diffrn_measured_fraction_theta_max     0.994
_diffrn_measured_fraction_theta_full     0.994
_diffrn_reflns_limit_h_min     -12
_diffrn_reflns_limit_h_max     13
_diffrn_reflns_limit_k_min     -7
_diffrn_reflns_limit_k_max     7
_diffrn_reflns_limit_l_min     -29
_diffrn_reflns_limit_l_max     29
_diffrn_standards_number     0
_diffrn_standards_interval_count     .
_diffrn_standards_interval_time     .
_diffrn_standards_decay_%     ?
_refine_special_details
;
Refinement of <i>F</i>^2^ against ALL reflections. The weighted <i>R</i>-factor
<i>wR</i> and goodness of fit <i>S</i> are based on <i>F</i>^2^, conventional
<i>R</i>-factors <i>R</i> are based on <i>F</i>, with <i>F</i> set to zero for
negative <i>F</i>^2^. The threshold expression of <i>F</i>^2^ >
\s(<i>F</i>^2^) is used only for calculating <i>R</i>-factors(gt) <i>etc</i>.
and is not relevant to the choice of reflections for refinement.
<i>R</i>-factors based on <i>F</i>^2^ are statistically about twice as large
as those based on <i>F</i>, and <i>R</i>- factors based on ALL data will be
even larger.
;
_reflns_number_total     3114
_reflns_number_gt     2577
_reflns_threshold_expression     I>2\s(I)
_refine_ls_structure_factor_coef     Fsqd
_refine_ls_matrix_type     full
_refine_ls_R_factor_all     0.0422
_refine_ls_R_factor_gt     0.0315
_refine_ls_wR_factor_gt     0.0799
_refine_ls_wR_factor_ref     0.0863
_refine_ls_goodness_of_fit_ref     1.068
_refine_ls_restrained_S_all     1.068
_refine_ls_number_reflns     3114
_refine_ls_number_parameters     133
_refine_ls_number_restraints     0
_refine_ls_hydrogen_treatment     mixed
_refine_ls_weighting_scheme     calc
_refine_ls_weighting_details
         'calc w=1/[\s^2^(Fo^2^)+(0.0405P)^2^+0.3454P] where P=(Fo^2^+2Fc^2^)/3'
_atom_sites_solution_hydrogens     geom
_atom_sites_solution_primary     direct
_atom_sites_solution_secondary     difmap
_refine_ls_shift/su_max     0.000
_refine_ls_shift/su_mean     0.000
_refine_diff_density_max     0.430
_refine_diff_density_min     -0.362
_refine_ls_extinction_method     none
_refine_ls_extinction_coef     ?
loop_
    _atom_type_symbol
    _atom_type_description
    _atom_type_scat_dispersion_real
    _atom_type_scat_dispersion_imag
    _atom_type_scat_source
    'C' 'C' 0.0033 0.0016
                         'International Tables Vol C Tables 4.2.6.8 and 6.1.1.4'
    'H' 'H' 0.0000 0.0000
                         'International Tables Vol C Tables 4.2.6.8 and 6.1.1.4'
    'N' 'N' 0.0061 0.0033
                         'International Tables Vol C Tables 4.2.6.8 and 6.1.1.4'
    'O' 'O' 0.0106 0.0060
                         'International Tables Vol C Tables 4.2.6.8 and 6.1.1.4'
    'S' 'S' 0.1246 0.1234
                         'International Tables Vol C Tables 4.2.6.8 and 6.1.1.4'
_computing_data_collection     'APEX2 (Bruker, 2009)'
_computing_cell_refinement     'SAINT (Bruker, 2009)'
_computing_data_reduction     'SAINT (Bruker, 2009)'
_computing_structure_solution     'SHELXTL (Sheldrick, 2008)'
_computing_structure_refinement     'SHELXTL (Sheldrick, 2008)'
_computing_molecular_graphics     'SHELXTL (Sheldrick, 2008)'
_computing_publication_material
;
SHELXTL (Sheldrick, 2008) and PLATON (Spek, 2009)
;
loop_
    _atom_site_type_symbol
    _atom_site_label
    _atom_site_fract_x
    _atom_site_fract_y
    _atom_site_fract_z
    _atom_site_U_iso_or_equiv
    _atom_site_adp_type
    _atom_site_calc_flag
    _atom_site_refinement_flags
    _atom_site_occupancy
    _atom_site_symmetry_multiplicity
    _atom_site_disorder_assembly
    _atom_site_disorder_group
    S S1 0.45077(3) 0.60012(5) 0.397692(13) 0.01332(8) Uani d . 1 1 . .
    O O1 0.45409(9) 0.84344(17) 0.43094(4) 0.01789(18) Uani d . 1 1 . .
    O O2 0.58468(9) 0.47512(18) 0.38706(4) 0.01848(18) Uani d . 1 1 . .
    O O3 0.16276(10) 0.63022(17) 0.44799(5) 0.02044(19) Uani d . 1 1 . .
    N N1 0.36478(11) 0.3887(2) 0.44001(5) 0.01466(19) Uani d . 1 1 . .
    C C1 0.09268(15) 0.7079(3) 0.13904(6) 0.0264(3) Uani d . 1 1 . .
    H H1A 0.0199 0.8436 0.1421 0.040 Uiso calc R 1 1 . .
    H H1B 0.0439 0.5443 0.1277 0.040 Uiso calc R 1 1 . .
    H H1C 0.1566 0.7532 0.1053 0.040 Uiso calc R 1 1 . .
    C C2 0.18124(13) 0.6809(3) 0.20370(6) 0.0186(2) Uani d . 1 1 . .
    C C3 0.16453(13) 0.8551(2) 0.25401(6) 0.0191(2) Uani d . 1 1 . .
    H H3A 0.0962 0.9912 0.2474 0.023 Uiso calc R 1 1 . .
    C C4 0.24621(13) 0.8331(2) 0.31380(6) 0.0180(2) Uani d . 1 1 . .
    H H4A 0.2341 0.9525 0.3479 0.022 Uiso calc R 1 1 . .
    C C5 0.34592(12) 0.6332(2) 0.32277(5) 0.0143(2) Uani d . 1 1 . .
    C C6 0.36550(13) 0.4571(2) 0.27322(6) 0.0179(2) Uani d . 1 1 . .
    H H6A 0.4346 0.3221 0.2798 0.022 Uiso calc R 1 1 . .
    C C7 0.28242(14) 0.4823(3) 0.21408(6) 0.0202(2) Uani d . 1 1 . .
    H H7A 0.2946 0.3625 0.1801 0.024 Uiso calc R 1 1 . .
    C C8 0.22879(12) 0.4332(2) 0.46235(5) 0.0153(2) Uani d . 1 1 . .
    C C9 0.17645(13) 0.2221(2) 0.50349(6) 0.0196(2) Uani d . 1 1 . .
    H H9A 0.0778 0.2610 0.5143 0.029 Uiso calc R 1 1 . .
    H H9B 0.2409 0.2074 0.5437 0.029 Uiso calc R 1 1 . .
    H H9C 0.1763 0.0591 0.4795 0.029 Uiso calc R 1 1 . .
    H H1N1 0.4057(19) 0.242(4) 0.4444(8) 0.029(4) Uiso d . 1 1 . .
loop_
    _atom_site_aniso_label
    _atom_site_aniso_U_11
    _atom_site_aniso_U_22
    _atom_site_aniso_U_33
    _atom_site_aniso_U_12
    _atom_site_aniso_U_13
    _atom_site_aniso_U_23
    S1 0.01197(13) 0.01170(13) 0.01619(13) 0.00063(9) 0.00059(9) -0.00001(10)
    O1 0.0193(4) 0.0129(4) 0.0210(4) -0.0007(3) -0.0014(3) -0.0024(3)
    O2 0.0130(4) 0.0194(4) 0.0232(4) 0.0032(3) 0.0022(3) 0.0007(3)
    O3 0.0175(4) 0.0155(4) 0.0287(5) 0.0033(3) 0.0042(3) -0.0004(3)
    N1 0.0147(4) 0.0111(4) 0.0185(4) 0.0021(4) 0.0029(3) 0.0017(4)
    C1 0.0237(6) 0.0355(8) 0.0192(6) -0.0010(6) -0.0032(5) 0.0023(5)
    C2 0.0167(5) 0.0220(6) 0.0170(5) -0.0033(5) 0.0009(4) 0.0018(4)
    C3 0.0177(5) 0.0182(6) 0.0210(5) 0.0029(4) -0.0010(4) 0.0019(4)
    C4 0.0190(5) 0.0153(5) 0.0196(5) 0.0031(4) 0.0008(4) -0.0010(4)
    C5 0.0139(5) 0.0138(5) 0.0154(5) -0.0007(4) 0.0018(4) 0.0007(4)
    C6 0.0194(5) 0.0156(5) 0.0191(5) 0.0025(4) 0.0033(4) -0.0012(4)
    C7 0.0227(6) 0.0210(6) 0.0172(5) 0.0006(5) 0.0026(4) -0.0029(4)
    C8 0.0134(5) 0.0159(5) 0.0163(5) -0.0014(4) 0.0004(4) -0.0035(4)
    C9 0.0180(5) 0.0186(6) 0.0222(5) -0.0032(5) 0.0028(4) 0.0005(5)
_geom_special_details
;
All e.s.d.'s (except the e.s.d. in the dihedral angle between two l.s. planes)
are estimated using the full covariance matrix. The cell e.s.d.'s are taken
into account individually in the estimation of e.s.d.'s in distances, angles
and torsion angles; correlations between e.s.d.'s in cell parameters are only
used when they are defined by crystal symmetry. An approximate (isotropic)
treatment of cell e.s.d.'s is used for estimating e.s.d.'s involving l.s.
planes.
;
loop_
    _geom_bond_atom_site_label_1
    _geom_bond_atom_site_label_2
    _geom_bond_site_symmetry_2
    _geom_bond_distance
    _geom_bond_publ_flag
    S1 O2 . 1.4323(9) ?
    S1 O1 . 1.4354(9) ?
    S1 N1 . 1.6486(10) ?
    S1 C5 . 1.7563(12) ?
    O3 C8 . 1.2141(14) ?
    N1 C8 . 1.3964(14) ?
    N1 H1N1 . 0.851(19) ?
    C1 C2 . 1.5066(17) ?
    C1 H1A . 0.9800 ?
    C1 H1B . 0.9800 ?
    C1 H1C . 0.9800 ?
    C2 C3 . 1.3936(17) ?
    C2 C7 . 1.3962(18) ?
    C3 C4 . 1.3910(16) ?
    C3 H3A . 0.9500 ?
    C4 C5 . 1.3899(16) ?
    C4 H4A . 0.9500 ?
    C5 C6 . 1.3934(16) ?
    C6 C7 . 1.3874(17) ?
    C6 H6A . 0.9500 ?
    C7 H7A . 0.9500 ?
    C8 C9 . 1.4917(17) ?
    C9 H9A . 0.9800 ?
    C9 H9B . 0.9800 ?
    C9 H9C . 0.9800 ?
loop_
    _geom_angle_atom_site_label_1
    _geom_angle_atom_site_label_2
    _geom_angle_atom_site_label_3
    _geom_angle_site_symmetry_1
    _geom_angle_site_symmetry_3
    _geom_angle
    _geom_angle_publ_flag
    O2 S1 O1 . . 119.27(5) ?
    O2 S1 N1 . . 104.10(5) ?
    O1 S1 N1 . . 108.93(5) ?
    O2 S1 C5 . . 109.15(5) ?
    O1 S1 C5 . . 108.64(5) ?
    N1 S1 C5 . . 105.92(5) ?
    C8 N1 S1 . . 123.71(9) ?
    C8 N1 H1N1 . . 121.2(12) ?
    S1 N1 H1N1 . . 114.9(12) ?
    C2 C1 H1A . . 109.5 ?
    C2 C1 H1B . . 109.5 ?
    H1A C1 H1B . . 109.5 ?
    C2 C1 H1C . . 109.5 ?
    H1A C1 H1C . . 109.5 ?
    H1B C1 H1C . . 109.5 ?
    C3 C2 C7 . . 118.82(11) ?
    C3 C2 C1 . . 120.60(12) ?
    C7 C2 C1 . . 120.57(12) ?
    C4 C3 C2 . . 121.15(11) ?
    C4 C3 H3A . . 119.4 ?
    C2 C3 H3A . . 119.4 ?
    C5 C4 C3 . . 118.76(11) ?
    C5 C4 H4A . . 120.6 ?
    C3 C4 H4A . . 120.6 ?
    C4 C5 C6 . . 121.33(11) ?
    C4 C5 S1 . . 119.88(9) ?
    C6 C5 S1 . . 118.78(9) ?
    C7 C6 C5 . . 118.88(11) ?
    C7 C6 H6A . . 120.6 ?
    C5 C6 H6A . . 120.6 ?
    C6 C7 C2 . . 121.05(11) ?
    C6 C7 H7A . . 119.5 ?
    C2 C7 H7A . . 119.5 ?
    O3 C8 N1 . . 120.50(11) ?
    O3 C8 C9 . . 125.13(11) ?
    N1 C8 C9 . . 114.37(10) ?
    C8 C9 H9A . . 109.5 ?
    C8 C9 H9B . . 109.5 ?
    H9A C9 H9B . . 109.5 ?
    C8 C9 H9C . . 109.5 ?
    H9A C9 H9C . . 109.5 ?
    H9B C9 H9C . . 109.5 ?
loop_
    _geom_torsion_atom_site_label_1
    _geom_torsion_atom_site_label_2
    _geom_torsion_atom_site_label_3
    _geom_torsion_atom_site_label_4
    _geom_torsion_site_symmetry_1
    _geom_torsion_site_symmetry_2
    _geom_torsion_site_symmetry_3
    _geom_torsion_site_symmetry_4
    _geom_torsion
    _geom_torsion_publ_flag
    O2 S1 N1 C8 . . . . 178.75(9) ?
    O1 S1 N1 C8 . . . . 50.50(11) ?
    C5 S1 N1 C8 . . . . -66.20(10) ?
    C7 C2 C3 C4 . . . . -0.19(19) ?
    C1 C2 C3 C4 . . . . -179.65(12) ?
    C2 C3 C4 C5 . . . . 0.09(19) ?
    C3 C4 C5 C6 . . . . 0.27(18) ?
    C3 C4 C5 S1 . . . . 179.99(9) ?
    O2 S1 C5 C4 . . . . -152.62(10) ?
    O1 S1 C5 C4 . . . . -21.06(11) ?
    N1 S1 C5 C4 . . . . 95.83(10) ?
    O2 S1 C5 C6 . . . . 27.10(11) ?
    O1 S1 C5 C6 . . . . 158.66(9) ?
    N1 S1 C5 C6 . . . . -84.45(10) ?
    C4 C5 C6 C7 . . . . -0.52(18) ?
    S1 C5 C6 C7 . . . . 179.77(9) ?
    C5 C6 C7 C2 . . . . 0.41(19) ?
    C3 C2 C7 C6 . . . . -0.06(19) ?
    C1 C2 C7 C6 . . . . 179.40(12) ?
    S1 N1 C8 O3 . . . . 4.19(16) ?
    S1 N1 C8 C9 . . . . -175.99(8) ?
loop_
    _geom_hbond_atom_site_label_D
    _geom_hbond_atom_site_label_H
    _geom_hbond_atom_site_label_A
    _geom_hbond_site_symmetry_A
    _geom_hbond_distance_DH
    _geom_hbond_distance_HA
    _geom_hbond_distance_DA
    _geom_hbond_angle_DHA
    _geom_hbond_publ_flag
    N1 H1N1 O1 1_545 0.85(2) 2.14(2) 2.9586(14) 161.2(17) yes
    C9 H9A O3 3_566 0.98 2.49 3.4623(15) 175 yes
    C9 H9C O3 1_545 0.98 2.32 3.2760(14) 165 yes
_iucr_refine_instructions_details
;
TITL mo_pus1o2a in P2(1)/c (100K)
CELL 0.71073   9.2514   5.1900  20.5873  90.000  95.070  90.000
ZERR    4.00   0.0006   0.0003   0.0013   0.000   0.002   0.000
LATT  1
SYMM -X, 0.5+Y, 0.5-Z
SFAC C H N O  S
UNIT 36 44 4 12 4
TEMP -173.000
SIZE 0.079 0.189 0.269
L.S. 10
BOND $H
FMAP 2 2 60
PLAN 20
OMIT -4 3 4
OMIT -3 3 6
ACTA
CONF
WGHT      0.0405      0.3454
FVAR       0.75870
S1    5    0.450765    0.600119    0.397692    11.00000    0.01197    0.01170 =
         0.01619   -0.00001    0.00059    0.00063
O1    4    0.454094    0.843441    0.430935    11.00000    0.01928    0.01285 =
         0.02097   -0.00237   -0.00141   -0.00065
O2    4    0.584678    0.475123    0.387056    11.00000    0.01304    0.01936 =
         0.02316    0.00072    0.00218    0.00318
O3    4    0.162761    0.630222    0.447990    11.00000    0.01751    0.01551 =
         0.02866   -0.00043    0.00415    0.00328
N1    3    0.364776    0.388737    0.440013    11.00000    0.01466    0.01110 =
         0.01846    0.00169    0.00285    0.00207
C1    1    0.092682    0.707853    0.139041    11.00000    0.02370    0.03550 =
         0.01919    0.00233   -0.00322   -0.00097
AFIX 137
H1A   2    0.019930    0.843561    0.142072    11.00000   -1.50000
H1B   2    0.043894    0.544277    0.127693    11.00000   -1.50000
H1C   2    0.156616    0.753232    0.105302    11.00000   -1.50000
AFIX   0
C2    1    0.181243    0.680932    0.203697    11.00000    0.01665    0.02202 =
         0.01700    0.00183    0.00092   -0.00325
C3    1    0.164530    0.855104    0.254009    11.00000    0.01767    0.01822 =
         0.02104    0.00192   -0.00100    0.00285
AFIX  43
H3A   2    0.096168    0.991218    0.247353    11.00000   -1.20000
AFIX   0
C4    1    0.246205    0.833115    0.313804    11.00000    0.01898    0.01535 =
         0.01956   -0.00104    0.00082    0.00307
AFIX  43
H4A   2    0.234053    0.952517    0.347871    11.00000   -1.20000
AFIX   0
C5    1    0.345925    0.633188    0.322775    11.00000    0.01386    0.01383 =
         0.01540    0.00069    0.00181   -0.00066
C6    1    0.365496    0.457101    0.273219    11.00000    0.01943    0.01558 =
         0.01912   -0.00125    0.00330    0.00246
AFIX  43
H6A   2    0.434563    0.322074    0.279816    11.00000   -1.20000
AFIX   0
C7    1    0.282418    0.482286    0.214077    11.00000    0.02272    0.02097 =
         0.01720   -0.00291    0.00264    0.00061
AFIX  43
H7A   2    0.294566    0.362459    0.180103    11.00000   -1.20000
AFIX   0
C8    1    0.228786    0.433213    0.462354    11.00000    0.01338    0.01590 =
         0.01632   -0.00353    0.00043   -0.00137
C9    1    0.176452    0.222054    0.503495    11.00000    0.01798    0.01863 =
         0.02224    0.00049    0.00278   -0.00324
AFIX 137
H9A   2    0.077752    0.261012    0.514328    11.00000   -1.50000
H9B   2    0.240915    0.207358    0.543733    11.00000   -1.50000
H9C   2    0.176309    0.059074    0.479451    11.00000   -1.50000
AFIX   0
H1N1  2    0.405704    0.242170    0.444444    11.00000    0.02864
HKLF 4 1 0 -1 0 -1 0 0 0 0 -1
REM  mo_pus1o2a in P2(1)/c (100K)
REM R1 =  0.0315 for   2577 Fo > 4sig(Fo)  and  0.0422 for all   3114 data
REM    133 parameters refined using      0 restraints
END
WGHT      0.0405      0.3454
REM Highest difference peak  0.430,  deepest hole -0.362,  1-sigma level  0.060
Q1    1   0.3470  0.5340  0.2991  11.00000  0.05    0.43
Q2    1   0.4017  0.6144  0.3564  11.00000  0.05    0.38
Q3    1   0.3228  0.4701  0.2423  11.00000  0.05    0.37
Q4    1   0.3178  0.7578  0.3207  11.00000  0.05    0.36
Q5    1   0.1374  0.6823  0.1787  11.00000  0.05    0.35
Q6    1   0.2153  0.8492  0.2801  11.00000  0.05    0.34
Q7    1   0.2029  0.3157  0.4793  11.00000  0.05    0.34
Q8    1   0.3009  0.4189  0.4514  11.00000  0.05    0.33
Q9    1   0.1618  0.7706  0.2259  11.00000  0.05    0.30
Q10   1   0.3956  0.4832  0.4232  11.00000  0.05    0.27
Q11   1   0.5334  0.5635  0.3966  11.00000  0.05    0.27
Q12   1   0.2434  0.5984  0.2063  11.00000  0.05    0.26
Q13   1   0.2047  0.5436  0.2062  11.00000  0.05    0.25
Q14   1   0.4531  0.7688  0.4058  11.00000  0.05    0.21
Q15   1   0.2590  0.0952  0.5206  11.00000  0.05    0.19
Q16   1   0.4596  0.7116  0.4328  11.00000  0.05    0.19
Q17   1   0.4094  0.3498  0.4603  11.00000  0.05    0.18
Q18   1   0.3172  1.0038  0.2181  11.00000  0.05    0.18
Q19   1   0.1615  0.4610  0.5386  11.00000  0.05    0.17
Q20   1   0.1097  0.8466  0.1135  11.00000  0.05    0.17
;
