# Supplementary material for: N-[(4-Methyl­phen­yl)sulfon­yl]acetamide
Source: Acta Crystallogr Sect E Struct Rep Online. 2012 Jun 13;68(Pt 7):o2025. doi: 10.1107/S1600536812024658 (PMC3393294; doi:10.1107/S1600536812024658)
Supplement: Supplementary file 2 [file e-68-o2025-Isup2.hkl]

# 
# h,k,l, Fc-squared, Fo-squared, sigma(Fo-squared) and status flag 
# 
data_I
_shelx_title ' mo_pus1o2a in P2(1)/c (100K)' 
_shelx_refln_list_code          4 
_shelx_F_calc_maximum      131.73 
_exptl_crystal_F_000       448.00 
_reflns_d_resolution_high  0.6906 
 
loop_ 
 _symmetry_equiv_pos_as_xyz 
 'x, y, z' 
 '-x, y+1/2, -z+1/2' 
 '-x, -y, -z' 
 'x, -y-1/2, z-1/2' 
 
_cell_length_a     9.2514 
_cell_length_b     5.1900 
_cell_length_c    20.5873 
_cell_angle_alpha  90.000 
_cell_angle_beta   95.070 
_cell_angle_gamma  90.000 
 
_shelx_F_squared_multiplier     1.000 
 
loop_ 
 _refln_index_h 
 _refln_index_k 
 _refln_index_l 
 _refln_F_squared_calc 
 _refln_F_squared_meas 
 _refln_F_squared_sigma 
 _refln_observed_status 
   1   0   0     7254.13     7605.60    115.56 o 
   2   0   0      653.23      713.23      8.94 o 
   3   0   0     5100.67     5125.25     50.36 o 
   4   0   0      655.27      763.27     10.77 o 
   5   0   0     1517.76     1626.38     23.66 o 
   6   0   0        1.77        1.95      1.16 o 
   7   0   0      263.79      265.52     10.38 o 
   8   0   0      679.90      670.26     12.06 o 
   9   0   0      169.62      162.12      7.51 o 
  10   0   0     1362.69     1299.02     39.13 o 
  11   0   0     1382.22     1357.59     41.66 o 
  12   0   0        1.86       -4.44      5.46 o 
  13   0   0      107.18      127.42     13.36 o 
   1   1   0     3025.79     3244.01     28.12 o 
   2   1   0      453.49      472.56      5.18 o 
   3   1   0     1497.77     1516.37     19.17 o 
   4   1   0     2037.53     2183.67     19.57 o 
   5   1   0      600.55      599.15      7.20 o 
   6   1   0     1275.81     1278.41     12.46 o 
   7   1   0      737.21      711.39      9.35 o 
   8   1   0      101.12       95.82      3.60 o 
   9   1   0       28.12       30.70      2.95 o 
  10   1   0       14.26       11.56      2.80 o 
  11   1   0      186.57      191.67      7.62 o 
  12   1   0       53.41       52.94      5.29 o 
  13   1   0        9.01        4.56      4.82 o 
   0   2   0      184.87      184.37      5.21 o 
   1   2   0     2511.65     2752.50     26.61 o 
   2   2   0       66.83       68.59      1.79 o 
   3   2   0     1000.76     1181.38     18.51 o 
   4   2   0        3.60        3.38      1.20 o 
   5   2   0       45.84       38.59      1.72 o 
   6   2   0      368.23      386.11      5.48 o 
   7   2   0       66.89       55.46      4.21 o 
   8   2   0       23.24       24.12      2.38 o 
   9   2   0       40.41       35.64      2.77 o 
  10   2   0        6.88        4.92      2.69 o 
  11   2   0       27.90       27.37      3.67 o 
  12   2   0      108.57      104.38      6.60 o 
   1   3   0       64.85       50.31      2.16 o 
   2   3   0       32.13       22.24      1.32 o 
   3   3   0      923.93      928.71     11.36 o 
   4   3   0     2113.82     2232.13     26.14 o 
   5   3   0      482.06      466.25     13.76 o 
   6   3   0     1140.75     1029.89     14.35 o 
   7   3   0     1265.79     1191.78     18.54 o 
   8   3   0        4.75        4.11      2.99 o 
   9   3   0        0.13       -1.81      2.33 o 
  10   3   0        0.08       -0.38      2.32 o 
  11   3   0      155.77      161.80      8.22 o 
  12   3   0       58.63       56.00      6.35 o 
   0   4   0     1620.37     1605.97     35.65 o 
   1   4   0      602.93      589.20      8.03 o 
   2   4   0      151.61      140.38      3.65 o 
   3   4   0      416.52      433.92      6.93 o 
   4   4   0        1.29       -1.03      1.87 o 
   5   4   0        8.67        8.55      2.52 o 
   6   4   0      203.46      165.84      9.68 o 
   7   4   0        7.19        4.63      3.35 o 
   8   4   0       80.22       67.96      6.44 o 
   9   4   0      271.30      266.30     11.33 o 
  10   4   0      919.22      959.28     29.14 o 
  11   4   0      283.46      308.61     17.87 o 
   1   5   0      921.37      953.02     13.00 o 
   2   5   0       41.43       52.07      3.26 o 
   3   5   0       59.91       52.96      3.40 o 
   4   5   0      176.14      171.28      9.78 o 
   5   5   0       30.58       28.33      4.25 o 
   6   5   0        1.93        0.83      2.54 o 
   7   5   0      141.01      141.85      9.02 o 
   8   5   0        9.73        7.75      7.06 o 
   9   5   0      116.39      143.49     11.04 o 
   0   6   0        0.11        2.00      2.34 o 
   1   6   0       90.35      109.14     13.21 o 
   2   6   0      164.17      159.86      8.41 o 
   3   6   0        8.70        7.35      2.43 o 
   4   6   0        1.27        5.24      2.60 o 
   5   6   0        0.05        3.60      3.39 o 
   6   6   0        5.68        4.74      3.27 o 
   7   6   0        3.43        0.53      3.77 o 
   8   6   0       10.92       22.45      5.46 o 
   1   7   0        0.04       -0.75      4.60 o 
   2   7   0       47.42       57.82      6.80 o 
   3   7   0       52.92       47.88      4.43 o 
   4   7   0       22.95       20.07      3.65 o 
 -13   1   1      348.87      360.87     12.18 o 
 -12   1   1      231.26      224.81     13.45 o 
 -11   1   1        5.87        8.15      7.32 o 
 -10   1   1       26.67       25.04      2.68 o 
  -9   1   1        3.11        0.28      1.92 o 
  -8   1   1       74.10       69.51      3.82 o 
  -7   1   1       72.11       70.59      3.19 o 
  -6   1   1        0.37       -0.91      0.91 o 
  -5   1   1      859.30     1015.09     10.56 o 
  -4   1   1      923.58     1089.89      9.95 o 
  -3   1   1      176.23      147.33      2.65 o 
  -2   1   1     2145.63     2097.93     20.79 o 
  -1   1   1     8309.60     8227.42     85.52 o 
   0   1   1     6589.83     6507.71     67.42 o 
   1   1   1       61.94       47.12      1.30 o 
   2   1   1      482.63      419.96     57.94 o 
   3   1   1        4.93        4.91      1.27 o 
   4   1   1       49.40       51.00      1.83 o 
   5   1   1      340.94      325.18      4.41 o 
   6   1   1      117.41      101.28      3.01 o 
   7   1   1      385.00      366.09      8.95 o 
   8   1   1      423.67      418.95      7.31 o 
   9   1   1      523.84      500.90      9.52 o 
  10   1   1      659.11      649.69     11.70 o 
  11   1   1       41.02       45.30      4.89 o 
  12   1   1       57.06       54.99      5.82 o 
  13   1   1       45.13       40.14      9.01 o 
 -12   2   1        0.30       -5.04      5.04 o 
 -11   2   1        2.18        2.63      2.45 o 
 -10   2   1       37.58       41.88      3.43 o 
  -9   2   1      114.00      114.11      4.63 o 
  -8   2   1      103.10       89.91      3.58 o 
  -7   2   1      787.19      770.15      9.96 o 
  -6   2   1      270.83      279.15      6.73 o 
  -5   2   1       29.27       25.07      1.44 o 
  -4   2   1     1045.62     1077.16     11.65 o 
  -3   2   1       17.71       23.36      1.95 o 
  -2   2   1      984.84     1038.74     10.40 o 
  -1   2   1        0.13       -0.45      0.45 o 
   0   2   1        6.03        6.13      0.95 o 
   1   2   1       63.92       47.59      1.90 o 
   2   2   1      153.54      131.67      2.28 o 
   3   2   1      796.39      809.68      8.77 o 
   4   2   1      514.71      450.00      7.26 o 
   5   2   1       51.11       47.01      1.86 o 
   6   2   1      925.70      911.36     11.14 o 
   7   2   1      552.80      510.60      7.71 o 
   8   2   1      668.60      659.04      9.43 o 
   9   2   1      274.87      271.75      5.93 o 
  10   2   1       11.09       13.62      3.02 o 
  11   2   1      337.63      342.33      8.88 o 
  12   2   1      110.03      110.52      6.83 o 
 -12   3   1       73.73       77.86      7.11 o 
 -11   3   1       33.78       38.29      4.96 o 
 -10   3   1      137.36      128.15      7.36 o 
  -9   3   1       59.62       54.48      4.10 o 
  -8   3   1       75.60       61.87      4.15 o 
  -7   3   1       60.13       59.41      4.65 o 
  -6   3   1      165.20      177.05      6.86 o 
  -5   3   1        3.98        2.77      1.49 o 
  -4   3   1        0.09       -0.11      0.92 o 
  -3   3   1      203.24      219.31      4.71 o 
  -2   3   1       24.28       38.62      1.44 o 
  -1   3   1      103.73      123.79      4.71 o 
   0   3   1      104.57      125.09      5.16 o 
   1   3   1       52.37       46.14      2.75 o 
   2   3   1       66.44       78.29      2.16 o 
   3   3   1      907.82      960.29     13.00 o 
   4   3   1      262.46      259.13      4.97 o 
   5   3   1      133.88      136.85      3.94 o 
   6   3   1      377.02      343.90      7.34 o 
   7   3   1       35.96       39.00      4.20 o 
   8   3   1       14.37       11.61      4.13 o 
   9   3   1      167.12      146.02      6.74 o 
  10   3   1       10.54       14.57      3.05 o 
  11   3   1        9.23        7.45      3.63 o 
  12   3   1        1.45        0.48      3.74 o 
 -11   4   1        9.84       11.59      5.25 o 
 -10   4   1      121.49      126.99      9.63 o 
  -9   4   1       56.45       52.26      7.00 o 
  -8   4   1       51.88       51.65      5.86 o 
  -7   4   1      331.48      309.66     16.84 o 
  -6   4   1      724.82      663.89     14.58 o 
  -5   4   1      273.66      276.08     17.95 o 
  -4   4   1        3.45        2.57      1.59 o 
  -3   4   1      143.80      145.44      6.13 o 
  -2   4   1        3.58        3.88      1.34 o 
  -1   4   1       64.11       65.98      2.08 o 
   0   4   1       11.25       12.57      1.87 o 
   1   4   1       47.34       55.78      2.47 o 
   2   4   1      521.66      516.04      7.46 o 
   3   4   1     1175.37     1217.20     12.53 o 
   4   4   1      792.54      836.06     15.10 o 
   5   4   1      586.99      577.89     12.68 o 
   6   4   1      329.09      306.24      9.44 o 
   7   4   1        1.54       -0.99      2.42 o 
   8   4   1        0.33       -2.70      2.70 o 
   9   4   1       73.58       79.04      7.46 o 
  10   4   1      123.04      117.19      9.41 o 
  11   4   1        4.01        1.63      4.77 o 
  -9   5   1        0.69        3.43      4.12 o 
  -8   5   1        0.50       -1.47      3.26 o 
  -7   5   1       15.12       16.37      5.13 o 
  -6   5   1       97.94      100.74      6.17 o 
  -5   5   1      104.47       98.60      8.16 o 
  -4   5   1      253.21      238.02     14.69 o 
  -3   5   1      864.87      832.06     21.38 o 
  -2   5   1      483.60      505.08      8.63 o 
  -1   5   1      328.15      328.78      8.81 o 
   0   5   1     1514.96     1532.58     20.42 o 
   1   5   1      107.46      108.20      3.96 o 
   2   5   1      128.38      132.40      5.70 o 
   3   5   1        1.92        1.52      1.60 o 
   4   5   1      162.55      172.48      6.35 o 
   5   5   1      197.78      190.63     12.04 o 
   6   5   1       19.11       19.09      3.57 o 
   7   5   1       52.67       56.09      5.50 o 
   8   5   1      295.51      312.13     25.01 o 
   9   5   1      329.49      340.37     13.39 o 
  -8   6   1       39.16       33.88      6.45 o 
  -7   6   1       49.30       52.13      6.69 o 
  -6   6   1       94.54       89.16      8.45 o 
  -5   6   1       48.10       42.79      4.82 o 
  -4   6   1       28.16       29.85      5.30 o 
  -3   6   1       55.83       55.79      4.09 o 
  -2   6   1       53.57       53.76      3.51 o 
  -1   6   1      118.68      126.23      6.62 o 
   0   6   1      162.29      161.48      5.56 o 
   1   6   1      339.65      361.02     11.13 o 
   2   6   1        3.42        8.37      3.81 o 
   3   6   1       11.23       10.82      2.52 o 
   4   6   1       23.35       24.58      3.40 o 
   5   6   1       20.92       19.32      3.76 o 
   6   6   1       32.74       24.57      5.26 o 
   7   6   1       22.05       19.85      5.34 o 
  -4   7   1      363.78      362.83     35.28 o 
  -3   7   1       32.04       29.66      3.72 o 
  -2   7   1        4.30        1.38      3.44 o 
  -1   7   1      119.10      121.72      5.75 o 
   0   7   1        0.79        6.37      4.26 o 
   1   7   1       24.56       30.06      6.21 o 
   2   7   1       51.61       56.69     11.75 o 
   3   7   1       13.21        9.34      5.43 o 
   4   7   1        3.89        9.66      2.96 o 
 -13   0   2      712.41      719.01     17.68 o 
 -12   0   2      175.26      179.82     10.00 o 
 -11   0   2      148.00      168.41     12.74 o 
 -10   0   2       13.23        9.79      7.93 o 
  -9   0   2      636.73      617.24     13.31 o 
  -8   0   2      477.27      430.47      9.12 o 
  -7   0   2      839.90      805.18     15.04 o 
  -6   0   2      416.11      312.07      7.87 o 
  -5   0   2        2.67        0.25      0.95 o 
  -4   0   2     2638.97     2489.77     29.00 o 
  -3   0   2     4053.76     4083.85     51.85 o 
  -2   0   2    10592.92    10711.85    161.61 o 
  -1   0   2     4646.15     4589.67     56.20 o 
   0   0   2      192.68      201.06      3.15 o 
   1   0   2      696.91      666.97      8.05 o 
   2   0   2      539.77      469.19      8.60 o 
   3   0   2     1041.24     1161.32     13.06 o 
   4   0   2     1956.32     1882.30     20.48 o 
   5   0   2     1466.84     1477.56     17.14 o 
   6   0   2      578.21      565.40     11.77 o 
   7   0   2     1480.30     1446.22     23.47 o 
   8   0   2     1888.64     1871.55     25.29 o 
   9   0   2     2367.35     2349.45     35.45 o 
  10   0   2      141.27      128.61      7.79 o 
  11   0   2      143.52      128.52     12.44 o 
  12   0   2        0.74        5.93      5.91 o 
  13   0   2       46.54       51.40      9.64 o 
 -13   1   2        2.70       -0.10      4.01 o 
 -12   1   2       89.91      106.15     10.29 o 
 -11   1   2      170.48      151.90      7.03 o 
 -10   1   2      362.75      368.43      7.11 o 
  -9   1   2      280.81      288.61      6.09 o 
  -8   1   2      187.72      199.13      4.66 o 
  -7   1   2      430.10      406.29      5.98 o 
  -6   1   2      578.80      607.95      6.71 o 
  -5   1   2      310.47      375.83      4.47 o 
  -4   1   2      642.52      664.54      7.28 o 
  -3   1   2        3.51        4.55      0.76 o 
  -2   1   2      352.14      278.11     69.39 o 
  -1   1   2    12065.20    12305.30    128.41 o 
   0   1   2     1215.23     1271.66     12.65 o 
   1   1   2        0.19        0.13      0.71 o 
   2   1   2     1658.82     1609.61     26.49 o 
   3   1   2     2347.67     2358.60     24.21 o 
   4   1   2      696.76      666.43      8.88 o 
   5   1   2      529.82      540.58      6.12 o 
   6   1   2      784.89      784.78      9.29 o 
   7   1   2      155.89      162.11      4.17 o 
   8   1   2      104.03      106.83      3.60 o 
   9   1   2      141.48      136.97      5.09 o 
  10   1   2      811.33      814.15     13.43 o 
  11   1   2       10.48       14.78      4.31 o 
  12   1   2       19.67       32.04      5.56 o 
  13   1   2      227.67      232.08     16.10 o 
 -12   2   2        0.01       -1.93      4.01 o 
 -11   2   2       88.75       85.67      4.84 o 
 -10   2   2       14.02       11.66      2.54 o 
  -9   2   2       21.91       24.29      2.68 o 
  -8   2   2      275.54      270.99      5.48 o 
  -7   2   2      101.03       82.67      3.16 o 
  -6   2   2       37.82       47.63      2.44 o 
  -5   2   2      144.80      185.28      3.17 o 
  -4   2   2        4.80        2.74      0.83 o 
  -3   2   2       94.46       91.58      2.59 o 
  -2   2   2      593.03      563.90     64.74 o 
  -1   2   2       10.03       19.65      0.88 o 
   0   2   2      150.13      150.07      2.57 o 
   1   2   2       52.75       55.78      1.98 o 
   2   2   2      716.94      746.56      8.08 o 
   3   2   2      112.75      129.91      2.62 o 
   4   2   2      108.44      112.60      2.98 o 
   5   2   2        4.80        2.61      1.02 o 
   6   2   2       51.09       52.76      2.31 o 
   7   2   2       16.24       12.71      1.72 o 
   8   2   2      232.30      229.81      5.42 o 
   9   2   2      178.82      179.28      6.14 o 
  10   2   2       57.54       52.32      3.67 o 
  11   2   2       41.23       36.33      4.05 o 
  12   2   2       61.10       73.92      5.92 o 
 -12   3   2        4.24        5.62      5.80 o 
 -11   3   2      260.33      255.86      9.54 o 
 -10   3   2      622.01      620.07     14.02 o 
  -9   3   2      159.43      155.04      5.34 o 
  -8   3   2      186.44      180.85      7.46 o 
  -7   3   2      808.04      836.58     14.77 o 
  -6   3   2      180.31      196.35      6.26 o 
  -5   3   2       88.11       91.97      8.95 o 
  -4   3   2       48.76       55.75      3.74 o 
  -3   3   2      195.84      194.55      3.69 o 
  -2   3   2      781.91      890.81     11.96 o 
  -1   3   2       76.13       75.44      2.86 o 
   0   3   2     1097.35     1081.39     12.08 o 
   1   3   2      588.27      559.53      6.31 o 
   2   3   2      309.15      274.28      4.12 o 
   3   3   2     1488.69     1486.76     16.65 o 
   4   3   2      476.45      426.05     59.87 o 
   5   3   2      196.83      150.06      4.12 o 
   6   3   2      155.92      168.34      6.21 o 
   7   3   2        5.20        4.39      2.62 o 
   8   3   2      693.25      682.70     17.17 o 
   9   3   2      356.55      392.05     13.67 o 
  10   3   2       67.72       67.90      4.86 o 
  11   3   2      367.10      381.48     11.63 o 
  12   3   2      161.68      152.00      9.23 o 
 -11   4   2      256.06      234.61     12.12 o 
 -10   4   2        4.73        3.95      5.05 o 
  -9   4   2       26.30       22.26      5.06 o 
  -8   4   2      116.07      104.59      7.66 o 
  -7   4   2      105.50      109.26     15.37 o 
  -6   4   2      186.97      199.60      9.01 o 
  -5   4   2      453.11      475.97      9.51 o 
  -4   4   2      656.56      658.14     15.97 o 
  -3   4   2      786.12      753.10     11.83 o 
  -2   4   2     1034.01      995.14     12.01 o 
  -1   4   2     2096.30     2086.51     18.45 o 
   0   4   2      206.27      208.52      3.65 o 
   1   4   2      283.10      298.52      4.58 o 
   2   4   2      218.46      229.98      8.33 o 
   3   4   2      976.64     1018.57     12.07 o 
   4   4   2      612.69      636.24      9.93 o 
   5   4   2      144.23      125.59      8.80 o 
   6   4   2      500.72      476.63     12.09 o 
   7   4   2      305.73      311.27      9.34 o 
   8   4   2       57.66       57.70      6.04 o 
   9   4   2      109.30      118.41      8.84 o 
  10   4   2       53.24       48.19      6.74 o 
  11   4   2        4.61        4.40      7.75 o 
  -9   5   2        0.83        0.76      3.91 o 
  -8   5   2        3.76        1.75      3.87 o 
  -7   5   2       31.52       28.54      5.00 o 
  -6   5   2       85.66       98.76      7.81 o 
  -5   5   2      164.32      161.17      9.57 o 
  -4   5   2      120.05      117.76      7.56 o 
  -3   5   2       11.45        8.94      2.31 o 
  -2   5   2      119.66      117.87      3.92 o 
  -1   5   2      225.81      232.10      4.70 o 
   0   5   2      467.21      471.90      8.89 o 
   1   5   2        9.89        9.12      1.91 o 
   2   5   2       65.24       74.60      5.03 o 
   3   5   2       22.62       22.58      2.38 o 
   4   5   2       80.14       78.55      6.58 o 
   5   5   2       33.22       30.00      3.89 o 
   6   5   2        4.43        1.32      2.65 o 
   7   5   2        9.45        9.08      3.26 o 
   8   5   2        0.66        3.26      3.49 o 
   9   5   2       71.93       75.27      7.98 o 
  -8   6   2        7.29        9.68      4.76 o 
  -7   6   2       39.32       44.20      6.28 o 
  -6   6   2       50.70       59.00      6.69 o 
  -5   6   2       23.25       16.06      6.13 o 
  -4   6   2      215.85      215.21     10.19 o 
  -3   6   2      264.74      256.75      7.77 o 
  -2   6   2        2.63        5.22      2.26 o 
  -1   6   2       25.67       25.94      2.76 o 
   0   6   2      328.19      314.55      8.81 o 
   1   6   2       44.77       47.23      4.02 o 
   2   6   2      410.82      431.45     11.21 o 
   3   6   2       61.93       65.11      6.45 o 
   4   6   2       96.05       86.23      5.01 o 
   5   6   2      166.91      164.83      8.40 o 
   6   6   2       43.13       44.96      5.54 o 
   7   6   2       35.81       32.49     10.05 o 
  -4   7   2       66.02       60.91      6.20 o 
  -3   7   2      186.20      185.35      8.68 o 
  -2   7   2      467.13      469.57     12.89 o 
  -1   7   2      158.39      161.37      5.96 o 
   0   7   2      223.70      242.14     11.49 o 
   1   7   2      109.53      114.09      9.51 o 
   2   7   2        7.84       10.05      6.62 o 
   3   7   2       48.61       57.15     10.67 o 
   4   7   2       52.12       48.23      5.53 o 
 -13   1   3       78.87       85.70      6.65 o 
 -12   1   3        2.89        3.74      3.83 o 
 -11   1   3       17.57       17.01      3.72 o 
 -10   1   3       60.85       55.82      3.44 o 
  -9   1   3      619.07      601.26      8.88 o 
  -8   1   3      682.06      625.42     10.35 o 
  -7   1   3      585.68      545.45      7.99 o 
  -6   1   3      101.87       89.68      2.15 o 
  -5   1   3      104.88       91.26      2.20 o 
  -4   1   3     1743.14     1737.02     14.71 o 
  -2   1   3     7674.44     8052.40     76.90 o 
  -1   1   3     1023.02     1148.07     19.39 o 
   0   1   3       52.35       44.12      4.11 o 
   1   1   3     3552.75     3582.60     45.14 o 
   2   1   3      204.40      165.84      2.99 o 
   3   1   3        8.68       22.62      1.27 o 
   4   1   3       33.03       27.07      1.53 o 
   5   1   3        0.59       -0.86      0.86 o 
   6   1   3      131.49      111.20      3.51 o 
   7   1   3      178.72      171.64      4.49 o 
   8   1   3       26.13       23.92      2.24 o 
   9   1   3       14.13       11.82      3.18 o 
  10   1   3        9.80        8.74      2.52 o 
  11   1   3      144.51      141.04      8.30 o 
  12   1   3       10.51        7.57      6.06 o 
  13   1   3        2.15        9.58      6.42 o 
 -12   2   3       24.52       18.46      4.90 o 
 -11   2   3      160.20      159.46      6.04 o 
 -10   2   3      621.00      634.84     15.10 o 
  -9   2   3       18.60       10.09      2.24 o 
  -8   2   3        0.03       -1.22      1.54 o 
  -7   2   3      311.24      302.88      5.90 o 
  -6   2   3      142.53      134.90      3.96 o 
  -5   2   3      317.34      282.99      4.56 o 
  -4   2   3       20.24       18.24      1.52 o 
  -3   2   3     3033.84     3166.15     35.18 o 
  -2   2   3     3427.98     3434.30     79.04 o 
  -1   2   3      160.09      287.98     35.78 o 
   0   2   3      905.70      709.32    116.54 o 
   1   2   3        0.56        4.57      0.71 o 
   2   2   3     1818.91     2023.34     48.34 o 
   3   2   3      230.13      230.55      3.58 o 
   4   2   3       25.34       28.77      1.90 o 
   5   2   3       45.25       52.24      4.29 o 
   6   2   3        8.10        6.10      1.48 o 
   7   2   3      790.22      796.94      9.72 o 
   8   2   3      967.27      947.59     13.31 o 
   9   2   3      113.11      120.20      5.18 o 
  10   2   3       75.00       89.47      4.56 o 
  11   2   3      153.21      145.12      6.57 o 
  12   2   3        0.33       -2.02      3.08 o 
 -12   3   3       31.66       38.49      5.72 o 
 -11   3   3       16.49       16.89      4.11 o 
 -10   3   3       86.95       88.86      7.41 o 
  -9   3   3       83.37       80.48      4.96 o 
  -8   3   3       54.61       42.33      3.17 o 
  -7   3   3       16.42        8.12      2.59 o 
  -6   3   3       40.15       35.06      3.32 o 
  -5   3   3      321.63      328.66      7.51 o 
  -4   3   3        8.03        1.48      1.07 o 
  -3   3   3      304.91      296.09      8.94 o 
  -2   3   3        0.39        1.22      0.80 o 
  -1   3   3      382.10      382.26      4.74 o 
   0   3   3      106.72      122.26      2.52 o 
   1   3   3     1639.23     1754.19     15.98 o 
   2   3   3      148.99      172.09      3.52 o 
   3   3   3        0.05        1.21      0.98 o 
   4   3   3      211.48      197.88      3.88 o 
   5   3   3        0.41        6.81      2.40 o 
   6   3   3       47.70       45.74      4.21 o 
   7   3   3       24.42       19.39      3.55 o 
   8   3   3      260.18      256.00      8.86 o 
   9   3   3       21.97       24.66      4.21 o 
  10   3   3        5.16        3.88      3.07 o 
  11   3   3       62.01       56.95      5.46 o 
  12   3   3       81.32       78.35      7.22 o 
 -11   4   3      366.67      374.35     14.92 o 
 -10   4   3       83.31       90.56      8.50 o 
  -9   4   3      121.58      119.31      8.71 o 
  -8   4   3      106.61      108.47      8.25 o 
  -7   4   3       45.65       38.57      5.40 o 
  -6   4   3       22.39       22.53      3.25 o 
  -5   4   3      213.13      212.23      7.06 o 
  -4   4   3      399.32      382.53      7.98 o 
  -3   4   3       10.29       14.06      2.72 o 
  -2   4   3       82.18      106.02      5.99 o 
  -1   4   3     1872.32     1957.67     19.32 o 
   0   4   3      208.15      192.32      3.66 o 
   1   4   3        1.01        0.39      1.13 o 
   2   4   3      646.39      675.94     10.31 o 
   3   4   3      110.36       94.50      3.23 o 
   4   4   3       76.06       73.34      3.52 o 
   5   4   3       41.74       36.24      3.73 o 
   6   4   3       18.44       11.88      3.96 o 
   7   4   3       38.32       56.12      8.96 o 
   8   4   3      168.23      173.90      8.08 o 
   9   4   3       18.55       20.98      5.01 o 
  10   4   3      122.16      119.41      9.56 o 
  11   4   3      143.28      149.25     12.31 o 
  -9   5   3      184.69      190.16     12.08 o 
  -8   5   3       60.88       61.81      7.42 o 
  -7   5   3      291.89      286.14     14.21 o 
  -6   5   3      331.77      317.08     12.22 o 
  -5   5   3       24.52       25.44      4.30 o 
  -4   5   3      427.66      393.43     10.00 o 
  -3   5   3      400.65      360.93      8.78 o 
  -2   5   3      238.48      228.15      5.58 o 
  -1   5   3      297.65      288.72      6.50 o 
   0   5   3       49.23       58.85      3.19 o 
   1   5   3      652.31      678.92     10.78 o 
   2   5   3      584.19      614.07     10.34 o 
   3   5   3      408.53      429.03      9.66 o 
   4   5   3     1049.41      990.40     19.38 o 
   5   5   3      540.65      536.65     12.67 o 
   6   5   3       83.43       91.90      6.41 o 
   7   5   3      172.77      168.35      8.39 o 
   8   5   3        0.05        0.89      3.35 o 
   9   5   3        0.82       -6.42     11.72 o 
  -8   6   3       13.28        6.90      4.75 o 
  -7   6   3       58.57       43.63      6.54 o 
  -6   6   3        8.25        5.60      3.79 o 
  -5   6   3      112.39      128.63     17.53 o 
  -4   6   3       28.41       31.67     13.43 o 
  -3   6   3      811.17      824.61     31.38 o 
  -2   6   3       99.95       96.66      6.98 o 
  -1   6   3       62.62       67.24      3.64 o 
   0   6   3      103.90      103.20      5.60 o 
   1   6   3       22.77       22.20      3.82 o 
   2   6   3        0.02        4.35      2.88 o 
   3   6   3      183.91      177.88     15.22 o 
   4   6   3       37.51       35.84      3.90 o 
   5   6   3        0.93        2.02      6.39 o 
   6   6   3        3.32        2.98      3.18 o 
   7   6   3      351.03      356.22     12.08 o 
  -4   7   3        1.86        2.53      7.06 o 
  -3   7   3        0.50        2.34      3.42 o 
  -2   7   3      132.74      133.03     17.44 o 
  -1   7   3        5.82        3.52      3.17 o 
   0   7   3        1.40       -2.43      4.10 o 
   1   7   3        1.30       -4.49      4.72 o 
   2   7   3       44.59       50.03      8.63 o 
   3   7   3       97.38      110.34      9.53 o 
   4   7   3       21.27       17.66      3.63 o 
 -13   0   4       65.38       67.69     11.19 o 
 -12   0   4        7.66        8.92      3.94 o 
 -11   0   4       54.35       51.13      6.60 o 
 -10   0   4      557.76      555.47     19.81 o 
  -9   0   4     1331.45     1276.17     27.10 o 
  -8   0   4      436.54      425.46      9.04 o 
  -7   0   4     2517.64     2621.69     36.42 o 
  -6   0   4     4756.06     4950.15     56.41 o 
  -5   0   4       15.98       11.83      2.96 o 
  -4   0   4     1880.99     2062.02     31.19 o 
  -2   0   4    13069.55    13340.70    292.67 o 
  -1   0   4      135.73      131.77      2.88 o 
   0   0   4       20.49       16.16      1.14 o 
   1   0   4    15225.40    14972.53    183.27 o 
   2   0   4     7675.74     7504.05     65.47 o 
   3   0   4      537.64      465.90      7.46 o 
   4   0   4     3665.31     3595.70     36.89 o 
   5   0   4      836.17      874.93     10.76 o 
   6   0   4      155.04      161.20      8.11 o 
   7   0   4      209.13      193.25      5.37 o 
   8   0   4      130.95      130.17      5.30 o 
   9   0   4      958.21     1010.73     18.94 o 
  10   0   4       26.59       24.95      4.97 o 
  11   0   4        3.87       -4.71      4.71 o 
  12   0   4      208.84      189.33     14.19 o 
  13   0   4      150.77      147.27     14.59 o 
 -13   1   4      112.13      112.42      6.99 o 
 -12   1   4      167.63      163.81      7.65 o 
 -11   1   4      206.13      206.60      7.85 o 
 -10   1   4        4.94        0.87      3.63 o 
  -9   1   4        0.02       -1.58      1.58 o 
  -8   1   4       72.08       75.06      3.27 o 
  -7   1   4      215.17      239.72      6.19 o 
  -6   1   4      432.08      468.52      5.38 o 
  -5   1   4      622.26      620.85      6.13 o 
  -4   1   4      179.92      177.01      4.46 o 
  -3   1   4     8726.99     8662.30    214.37 o 
  -2   1   4     3060.86     3130.18     33.31 o 
  -1   1   4      899.03      852.46      9.27 o 
   0   1   4      764.19      654.75    122.49 o 
   1   1   4     1010.83     1022.30     19.15 o 
   2   1   4      609.99      631.68      7.75 o 
   3   1   4      630.80      726.13     10.02 o 
   4   1   4       84.58       87.52      2.38 o 
   5   1   4      710.48      756.56      7.90 o 
   6   1   4       18.21       20.57      1.81 o 
   7   1   4      572.34      549.32      8.23 o 
   8   1   4     1752.39     1766.47     20.10 o 
   9   1   4        2.17        1.00      1.67 o 
  10   1   4        7.50        6.18      2.44 o 
  11   1   4      145.99      151.17      8.56 o 
  12   1   4        6.28        5.80      5.98 o 
 -12   2   4       11.89       14.57      3.97 o 
 -11   2   4        3.09        0.62      3.24 o 
 -10   2   4        0.01        0.54      2.02 o 
  -9   2   4       24.00       14.53      2.37 o 
  -8   2   4      369.86      364.90      7.03 o 
  -7   2   4      144.49      131.72      4.13 o 
  -6   2   4       13.80       11.48      1.60 o 
  -5   2   4     1199.99     1230.21     12.55 o 
  -4   2   4       35.54       38.89      2.14 o 
  -3   2   4     2282.38     2538.03     33.87 o 
  -2   2   4      219.33      255.11     23.14 o 
  -1   2   4       60.23       60.44      3.11 o 
   0   2   4      227.90      232.68      4.51 o 
   1   2   4      808.81      797.21      8.35 o 
   2   2   4      224.50      273.41      4.36 o 
   3   2   4        0.02        2.23      0.85 o 
   4   2   4       94.28      110.19      3.15 o 
   5   2   4      105.17      117.26      3.89 o 
   6   2   4       38.84       38.81      2.39 o 
   7   2   4      401.76      406.04      6.57 o 
   8   2   4      219.52      220.58      6.27 o 
   9   2   4       52.30       54.42      8.15 o 
  10   2   4       43.82       39.07      3.45 o 
  11   2   4        0.08       -2.01      3.47 o 
  12   2   4       55.48       60.92      5.57 o 
 -12   3   4       96.70      100.31      7.94 o 
 -11   3   4       72.61       76.24      6.98 o 
 -10   3   4      227.87      249.12      7.96 o 
  -9   3   4       28.73       24.83      3.33 o 
  -8   3   4        0.43       -1.14      1.92 o 
  -7   3   4      106.41      107.95      6.59 o 
  -6   3   4      227.22      217.61      6.80 o 
  -5   3   4     1014.60     1013.99     16.11 o 
  -3   3   4     1755.27     1765.43     23.82 o 
  -2   3   4     4157.39     4088.93     36.98 o 
  -1   3   4      366.03      361.00      8.04 o 
   0   3   4        0.07        1.63      0.74 o 
   1   3   4        0.01        1.53      0.73 o 
   2   3   4      255.03      276.61      4.57 o 
   3   3   4       17.22       22.65      3.06 o 
   4   3   4      227.23      191.88      4.74 o 
   5   3   4      686.22      683.98     11.45 o 
   6   3   4      179.69      192.04      5.80 o 
   7   3   4      636.89      632.24     13.59 o 
   8   3   4      706.82      683.39     22.88 o 
   9   3   4      206.35      198.39      5.61 o 
  10   3   4        4.65        3.29      3.35 o 
  11   3   4       20.19       17.25      3.67 o 
 -11   4   4      173.67      165.70     16.64 o 
 -10   4   4      322.82      344.16     13.64 o 
  -9   4   4      289.86      302.03     13.73 o 
  -8   4   4      116.59      130.20      8.62 o 
  -7   4   4      273.60      284.31      9.37 o 
  -6   4   4       41.29       42.28      6.96 o 
  -5   4   4        5.99        6.24      2.28 o 
  -4   4   4      286.15      280.18     11.65 o 
  -3   4   4      438.03      414.03      8.14 o 
  -2   4   4       19.68       23.69      2.97 o 
  -1   4   4       66.63       74.69      3.38 o 
   0   4   4      202.52      209.78      4.30 o 
   1   4   4      893.63      875.62     12.17 o 
   2   4   4      264.06      255.92      6.56 o 
   3   4   4      688.67      668.91     11.17 o 
   4   4   4     1571.67     1456.85     18.26 o 
   5   4   4      112.24      105.90      5.64 o 
   6   4   4       50.43       59.75      4.57 o 
   7   4   4      109.68      100.11      6.33 o 
   8   4   4       23.26       29.60      4.43 o 
   9   4   4       39.13       36.77      6.42 o 
  10   4   4       39.92       42.94     10.10 o 
  -9   5   4       12.79       18.76      5.48 o 
  -8   5   4       13.43       10.15      4.69 o 
  -7   5   4      129.17      141.00      9.32 o 
  -6   5   4       16.43       13.81      3.96 o 
  -5   5   4        4.62        4.50      3.02 o 
  -4   5   4       10.64        2.20      2.86 o 
  -3   5   4      293.85      288.35      8.12 o 
  -2   5   4       64.20       56.27      3.35 o 
  -1   5   4      337.32      331.49      8.09 o 
   0   5   4       57.29       54.38      3.35 o 
   1   5   4      290.13      293.90      6.78 o 
   2   5   4        0.29        2.34      1.95 o 
   3   5   4      440.85      406.78      7.04 o 
   4   5   4      274.54      265.94      7.15 o 
   5   5   4       78.63       65.33      6.15 o 
   6   5   4       24.66       22.10      3.80 o 
   7   5   4       76.41       94.78      9.65 o 
   8   5   4      285.18      271.34     10.72 o 
   9   5   4        1.42        1.34      3.91 o 
  -7   6   4        2.68        2.91      3.88 o 
  -6   6   4        8.57        8.78      3.92 o 
  -5   6   4        9.64       11.11      7.94 o 
  -4   6   4        2.03        1.10      3.69 o 
  -3   6   4       39.08       45.14      6.52 o 
  -2   6   4        0.47        1.85      2.72 o 
  -1   6   4        8.54        7.21      2.73 o 
   0   6   4      105.80      110.02      6.04 o 
   1   6   4      189.30      197.25      6.08 o 
   2   6   4      234.45      266.97      8.92 o 
   3   6   4       94.79       93.65      6.08 o 
   4   6   4       35.10       36.63      3.95 o 
   5   6   4      101.62      110.39      7.69 o 
   6   6   4        1.01        1.04      3.24 o 
   7   6   4      181.48      189.31      9.44 o 
  -4   7   4      426.11      409.54     14.33 o 
  -3   7   4      195.22      179.90     10.14 o 
  -2   7   4        6.20       14.68      4.20 o 
  -1   7   4        1.79        2.31      4.46 o 
   0   7   4       11.26       11.83      5.14 o 
   1   7   4        0.60       -3.86      4.73 o 
   2   7   4        0.67        0.30      5.90 o 
   3   7   4        6.75        0.14      5.97 o 
   4   7   4        0.03       -1.30      2.52 o 
 -13   1   5        0.77       -3.47      3.47 o 
 -12   1   5       56.48       54.29      4.77 o 
 -11   1   5      139.98      150.21      7.02 o 
 -10   1   5       77.45       75.85      4.72 o 
  -9   1   5      107.98       94.86      3.89 o 
  -8   1   5      247.27      244.39      5.16 o 
  -7   1   5      282.39      312.84      5.63 o 
  -6   1   5        0.20        0.57      1.31 o 
  -5   1   5        0.43       -0.62      0.71 o 
  -4   1   5       57.61       66.21      1.96 o 
  -3   1   5     1598.89     1598.36     14.44 o 
  -2   1   5       24.36       40.45      1.49 o 
  -1   1   5        4.12       12.53      1.06 o 
   0   1   5     4608.55     3742.57    560.31 o 
   1   1   5     6329.05     6329.60     51.59 o 
   2   1   5      799.81      754.28      7.52 o 
   3   1   5      169.88      159.57      4.12 o 
   4   1   5      314.94      347.09      4.27 o 
   5   1   5      254.46      258.11      4.19 o 
   6   1   5     1280.13     1320.08     13.23 o 
   7   1   5     1832.78     1836.23     17.82 o 
   8   1   5      669.51      686.00      9.86 o 
   9   1   5        0.22        1.95      1.76 o 
  10   1   5       52.95       48.05      4.23 o 
  11   1   5      116.21      115.90     16.11 o 
  12   1   5        4.47        0.94      5.95 o 
 -12   2   5       10.83       14.22      4.00 o 
 -11   2   5       18.18       17.20      3.37 o 
 -10   2   5       49.64       36.38      3.34 o 
  -9   2   5      245.66      234.83      6.03 o 
  -8   2   5        8.49        8.91      2.03 o 
  -7   2   5       16.12       14.56      1.95 o 
  -6   2   5      371.79      349.01      6.10 o 
  -5   2   5     1153.28     1212.44     12.33 o 
  -4   2   5     2478.12     2578.07     27.38 o 
  -3   2   5      736.55      750.68      9.22 o 
  -2   2   5        8.08       12.35      1.85 o 
  -1   2   5      211.13      255.94      5.08 o 
   0   2   5     1812.77     1979.78     20.78 o 
   1   2   5     2367.35     2510.91     23.62 o 
   2   2   5      248.13      200.76      3.58 o 
   3   2   5        0.18        2.33      0.86 o 
   4   2   5      969.87     1024.33      9.87 o 
   5   2   5     1153.30     1167.14     18.50 o 
   6   2   5      278.40      276.16      5.24 o 
   7   2   5      652.66      641.32      8.59 o 
   8   2   5       78.19       81.78      4.56 o 
   9   2   5       39.57       42.06      4.31 o 
  10   2   5       87.77       87.65      5.34 o 
  11   2   5      227.22      235.72      7.63 o 
  12   2   5      102.06      101.81      6.98 o 
 -12   3   5       15.37       17.31      5.54 o 
 -11   3   5       67.54       68.56      6.05 o 
 -10   3   5       75.03       90.40      5.64 o 
  -9   3   5        1.96        1.65      2.40 o 
  -8   3   5       40.39       33.38      3.51 o 
  -7   3   5       96.64       96.02      3.94 o 
  -6   3   5      297.46      288.22      7.93 o 
  -5   3   5        0.00       -2.08      6.40 o 
  -4   3   5       86.52       10.98     24.58 o 
  -3   3   5      951.40      935.36     16.22 o 
  -2   3   5        2.61        0.69      0.92 o 
  -1   3   5       17.73        9.73      1.05 o 
   0   3   5       26.55       26.06      1.65 o 
   1   3   5      486.77      601.38      8.85 o 
   2   3   5      712.17      768.76      8.90 o 
   3   3   5        4.62        2.34      1.09 o 
   4   3   5        7.73        3.75      1.80 o 
   5   3   5      325.44      313.20      8.05 o 
   6   3   5        0.10       -1.63      1.63 o 
   7   3   5       19.79       15.37      3.12 o 
   8   3   5       41.77       53.95      4.05 o 
   9   3   5        3.24        0.59      2.14 o 
  10   3   5       51.75       56.28      4.15 o 
  11   3   5       63.08       66.23      5.36 o 
 -11   4   5       16.79       21.39      4.58 o 
 -10   4   5        0.22        3.58      4.11 o 
  -9   4   5        3.21       -2.16      4.70 o 
  -8   4   5        3.45        1.69      4.63 o 
  -7   4   5        2.91        1.09      2.76 o 
  -6   4   5      145.78      146.46      6.67 o 
  -5   4   5      410.52      385.38     10.04 o 
  -4   4   5      177.45      172.76      6.32 o 
  -3   4   5     1206.37     1211.67     20.08 o 
  -2   4   5     1040.26     1042.30     14.98 o 
  -1   4   5       19.90       13.45      1.60 o 
   0   4   5        4.84        5.45      2.28 o 
   1   4   5       29.25       35.09      2.86 o 
   2   4   5       18.32       22.41      2.48 o 
   3   4   5      317.44      296.45      6.05 o 
   4   4   5      471.56      471.04      8.52 o 
   5   4   5       34.80       42.00      3.54 o 
   6   4   5      125.27      123.45      5.87 o 
   7   4   5      321.52      308.87     12.09 o 
   8   4   5      350.22      336.70     10.50 o 
   9   4   5        5.62        5.93      3.70 o 
  10   4   5       22.15       16.29      8.85 o 
  -9   5   5      424.73      440.19     17.55 o 
  -8   5   5      131.45      110.35     10.67 o 
  -7   5   5       11.49       12.16      4.17 o 
  -6   5   5        5.90        7.41      3.57 o 
  -5   5   5      136.30      143.36      8.28 o 
  -4   5   5       23.16       30.58      3.74 o 
  -3   5   5       19.55       28.07      3.83 o 
  -2   5   5     1128.61     1183.25     20.36 o 
  -1   5   5      272.17      269.78      7.09 o 
   0   5   5       55.72       53.44      3.38 o 
   1   5   5      611.07      620.76     10.52 o 
   2   5   5      529.35      514.48      9.61 o 
   3   5   5      168.46      150.48      6.25 o 
   4   5   5        7.41        2.18      4.03 o 
   5   5   5        3.90        5.49      2.80 o 
   6   5   5       66.49       65.59      5.61 o 
   7   5   5       69.71       79.18      6.65 o 
   8   5   5       15.86        9.99      3.94 o 
   9   5   5      179.06      161.45     13.45 o 
  -7   6   5       61.19       42.81      6.42 o 
  -6   6   5      136.31      130.98      9.18 o 
  -5   6   5      196.42      195.19     10.38 o 
  -4   6   5      107.33      111.76      7.63 o 
  -3   6   5       30.87       28.06      4.65 o 
  -2   6   5      103.82      104.94      7.28 o 
  -1   6   5       99.71      105.88      6.13 o 
   0   6   5        0.04       -0.42      2.29 o 
   1   6   5       66.57       68.38      4.41 o 
   2   6   5        1.50        1.13      2.93 o 
   3   6   5       13.03       14.28      2.56 o 
   4   6   5       32.06       24.89      3.22 o 
   5   6   5       95.17       88.10      7.55 o 
   6   6   5      253.06      262.90     12.23 o 
   7   6   5       80.32       80.98      8.80 o 
  -4   7   5       23.23       15.27      4.80 o 
  -3   7   5       41.26       41.13      6.13 o 
  -2   7   5       11.83       11.42      5.08 o 
  -1   7   5        3.67        5.49      5.06 o 
   0   7   5       14.86       12.15      5.21 o 
   1   7   5       60.89       76.89      9.23 o 
   2   7   5       88.97       92.07     10.90 o 
   3   7   5       17.42       19.95      5.54 o 
   4   7   5        3.09        1.21      3.39 o 
 -13   0   6      419.90      447.17     23.66 o 
 -12   0   6      737.62      767.29     17.93 o 
 -11   0   6       58.77       86.60      7.43 o 
 -10   0   6      177.71      186.04      7.33 o 
  -9   0   6      286.11      272.68      8.82 o 
  -8   0   6      262.25      303.85      9.00 o 
  -7   0   6        0.56       -0.22      1.50 o 
  -6   0   6      850.17      929.51     12.34 o 
  -5   0   6      229.04      209.90      5.00 o 
  -4   0   6      236.63      244.83      4.31 o 
  -3   0   6        3.97       15.46      1.96 o 
  -2   0   6     2877.70     2660.64     40.79 o 
  -1   0   6      509.52      435.24      5.83 o 
   0   0   6     3832.30     3806.25     37.21 o 
   1   0   6    17353.77    17180.50    162.39 o 
   2   0   6     4541.31     4740.72     46.18 o 
   3   0   6     3344.78     3608.97     33.19 o 
   4   0   6       54.24       67.17      2.79 o 
   5   0   6      995.97      982.39     11.99 o 
   6   0   6     1145.00     1090.65     18.64 o 
   7   0   6     2619.37     2644.98     30.02 o 
   8   0   6      219.77      235.80      7.18 o 
   9   0   6        6.51        7.45      6.30 o 
  10   0   6      662.31      644.43     26.94 o 
  11   0   6      558.23      552.31     23.46 o 
  12   0   6       67.02       57.29      9.70 o 
 -13   1   6        1.66       -3.08      3.64 o 
 -12   1   6      105.58      105.74      9.60 o 
 -11   1   6        9.49        7.42      2.98 o 
 -10   1   6       96.03       91.79      5.06 o 
  -9   1   6       16.75       12.87      2.12 o 
  -8   1   6        1.76        1.16      1.50 o 
  -7   1   6      732.66      748.52      9.51 o 
  -6   1   6      568.14      549.34      7.18 o 
  -5   1   6      779.50      862.03     10.45 o 
  -4   1   6     2460.43     2632.03     25.23 o 
  -3   1   6      601.23      609.87      6.05 o 
  -2   1   6      636.73      657.85      9.42 o 
  -1   1   6      390.61      380.84      3.90 o 
   0   1   6      161.59      200.96      3.48 o 
   1   1   6     1630.60     1608.52     14.05 o 
   2   1   6      118.43      146.98      4.27 o 
   3   1   6      200.02      203.22      8.37 o 
   4   1   6     2730.80     2898.42     20.59 o 
   5   1   6        2.08        1.69      1.04 o 
   6   1   6      758.15      719.26      9.74 o 
   7   1   6     1113.86     1116.77     12.44 o 
   8   1   6      114.10      113.19      4.16 o 
   9   1   6       55.97       54.23      3.27 o 
  10   1   6        7.37        7.29      2.52 o 
  11   1   6       66.34       60.23      6.38 o 
  12   1   6      142.33      139.07     10.41 o 
 -12   2   6        4.55        7.03      3.66 o 
 -11   2   6       40.62       41.71      4.22 o 
 -10   2   6       12.41       16.19      2.78 o 
  -9   2   6       10.50        7.49      2.35 o 
  -8   2   6        1.03        0.16      1.65 o 
  -7   2   6       22.89       20.36      2.18 o 
  -6   2   6      410.49      412.69      6.82 o 
  -5   2   6       67.34       81.94      3.57 o 
  -4   2   6      580.12      623.56      9.03 o 
  -3   2   6       26.87       43.00      2.12 o 
  -2   2   6       94.68      109.76      2.08 o 
  -1   2   6        0.84       -0.83      0.83 o 
   0   2   6     1353.25     1471.06     18.19 o 
   1   2   6      131.76      125.77      2.72 o 
   2   2   6       49.98       47.42      2.26 o 
   3   2   6       15.25       19.05      1.89 o 
   4   2   6       33.54       31.83      1.70 o 
   5   2   6      333.94      349.01      5.97 o 
   6   2   6      790.66      804.33     10.54 o 
   7   2   6       18.41       20.19      2.46 o 
   8   2   6       67.88       66.09      3.97 o 
   9   2   6        7.95        3.17      3.87 o 
  10   2   6       40.49       34.75      4.52 o 
  11   2   6       69.39       62.37      4.36 o 
  12   2   6       26.55       24.79      4.30 o 
 -12   3   6      163.10      174.28     11.54 o 
 -11   3   6       61.36       57.33      5.13 o 
 -10   3   6       43.69       46.19      4.39 o 
  -9   3   6      305.39      310.16      8.33 o 
  -8   3   6       21.63       20.03      3.07 o 
  -7   3   6        2.18        2.08      2.00 o 
  -6   3   6     1410.80     1401.65     26.52 o 
  -5   3   6      967.48      950.40     15.16 o 
  -4   3   6      417.61      221.00    125.38 o 
  -2   3   6       84.85       95.84      2.91 o 
  -1   3   6      360.60      409.00      5.91 o 
   0   3   6      577.63      612.84      7.75 o 
   1   3   6      311.06      326.31      9.82 o 
   2   3   6      135.79      130.35      2.92 o 
   3   3   6      376.34      348.58      5.79 o 
   4   3   6      933.04      935.69     11.81 o 
   5   3   6      897.31      933.15     12.37 o 
   6   3   6      249.05      238.62      8.02 o 
   7   3   6      453.47      442.15     10.90 o 
   8   3   6       29.54       26.63      5.59 o 
   9   3   6      334.47      358.19      9.43 o 
  10   3   6      209.17      213.48      6.57 o 
  11   3   6      164.24      167.91      8.85 o 
 -11   4   6      153.94      168.15      8.88 o 
 -10   4   6      358.70      372.95     21.08 o 
  -9   4   6      101.07       93.75      8.21 o 
  -8   4   6       57.68       56.90      7.81 o 
  -7   4   6       91.63      101.24      6.69 o 
  -6   4   6      169.13      167.20      7.03 o 
  -5   4   6      246.04      275.09      8.53 o 
  -4   4   6      189.43      203.03      6.95 o 
  -3   4   6     2306.83     2309.61     33.83 o 
  -2   4   6      694.69      750.20     20.91 o 
  -1   4   6        6.20        9.47      1.41 o 
   0   4   6      666.85      630.20      8.36 o 
   1   4   6      453.70      440.77      8.08 o 
   2   4   6       23.60       16.45      1.97 o 
   3   4   6       73.31       76.32      3.43 o 
   4   4   6      119.22      114.23      5.61 o 
   5   4   6      454.43      439.81      8.80 o 
   6   4   6        5.20       -2.30      5.25 o 
   7   4   6      155.09      155.91      7.22 o 
   8   4   6      459.00      451.74     12.32 o 
   9   4   6       10.85        6.43      3.76 o 
  10   4   6       21.64       21.28      7.33 o 
  -9   5   6        5.32        2.53      4.49 o 
  -8   5   6       10.54        9.76      4.52 o 
  -7   5   6      118.37      123.44     10.20 o 
  -6   5   6      105.81       86.21     14.11 o 
  -5   5   6        2.88        2.17      2.48 o 
  -4   5   6       69.89       75.27      7.63 o 
  -3   5   6      108.16      114.60      5.70 o 
  -2   5   6       82.89       92.02      5.26 o 
  -1   5   6        1.94        1.14      1.93 o 
   0   5   6      108.01      108.72      4.62 o 
   1   5   6        2.65        2.44      1.96 o 
   2   5   6        8.74        6.03      1.61 o 
   3   5   6        3.88        1.94      1.67 o 
   4   5   6       15.39        5.14      3.12 o 
   5   5   6       10.80        7.03      2.63 o 
   6   5   6       17.18       19.25      3.77 o 
   7   5   6        0.30        2.38      3.38 o 
   8   5   6       51.31       49.51      6.12 o 
   9   5   6       26.32       25.49      5.15 o 
  -7   6   6       49.24       46.39      6.71 o 
  -6   6   6       42.68       42.40      6.37 o 
  -5   6   6      178.95      176.55      9.94 o 
  -4   6   6      254.29      270.81     11.53 o 
  -3   6   6      128.89      145.75      8.40 o 
  -2   6   6      145.14      129.63      7.01 o 
  -1   6   6       75.19       81.68      5.17 o 
   0   6   6       35.36       37.65      3.94 o 
   1   6   6       98.03       92.76      5.69 o 
   2   6   6       13.38       11.60      3.28 o 
   3   6   6      249.75      243.84     10.62 o 
   4   6   6       53.02       59.93      4.49 o 
   5   6   6      108.32      119.54      6.69 o 
   6   6   6      263.09      258.68      9.94 o 
   7   6   6       23.55       26.48      6.50 o 
  -4   7   6       12.04       14.00      4.27 o 
  -3   7   6        2.83        7.04      4.44 o 
  -2   7   6       85.37       86.00      6.91 o 
  -1   7   6       94.63       94.47      7.06 o 
   0   7   6      147.31      157.55      8.33 o 
   1   7   6      377.03      372.34     17.67 o 
   2   7   6       97.99      103.79     11.67 o 
   3   7   6        8.42        6.72      7.45 o 
 -13   1   7      239.02      264.87     10.41 o 
 -12   1   7      108.54      111.84      8.30 o 
 -11   1   7        1.12        0.77      2.82 o 
 -10   1   7        6.26        4.03      2.54 o 
  -9   1   7       79.42       76.48      3.31 o 
  -8   1   7      651.78      656.35      8.44 o 
  -7   1   7      848.27      811.00     10.56 o 
  -6   1   7     1442.19     1431.29     13.60 o 
  -5   1   7      591.24      567.82      7.09 o 
  -4   1   7      572.54      567.21     58.22 o 
  -3   1   7       35.72       22.03      1.81 o 
  -2   1   7      287.91      251.52      6.17 o 
  -1   1   7     1215.61     1362.57     12.36 o 
   0   1   7      116.95      102.66      2.49 o 
   1   1   7      755.00      834.07      7.51 o 
   2   1   7      137.76      126.17      2.58 o 
   3   1   7      200.55      215.15      3.39 o 
   4   1   7      764.31      755.28      6.99 o 
   5   1   7     1734.78     1677.08     15.76 o 
   6   1   7      319.19      316.60      5.64 o 
   7   1   7        0.14       -0.46      1.56 o 
   8   1   7       92.71       99.22      4.69 o 
   9   1   7      147.87      160.49      7.30 o 
  10   1   7      129.22      138.57      6.31 o 
  11   1   7       60.53       52.45      6.67 o 
  12   1   7       36.49       23.75      7.85 o 
 -12   2   7      568.83      555.29     13.02 o 
 -11   2   7       74.54       76.26      6.55 o 
 -10   2   7       82.75       79.86      4.41 o 
  -9   2   7      455.78      465.46      8.65 o 
  -8   2   7        4.49        1.97      1.85 o 
  -7   2   7        1.06        2.43      2.16 o 
  -6   2   7     2018.58     2055.47     21.61 o 
  -5   2   7       12.83       14.42      1.67 o 
  -4   2   7     2208.78     2294.56     25.19 o 
  -3   2   7      156.16      143.57      3.66 o 
  -2   2   7     2415.25     2539.20     26.25 o 
  -1   2   7     2800.59     2994.53     38.85 o 
   0   2   7      290.13      235.73      3.72 o 
   1   2   7      451.52      380.77      6.17 o 
   2   2   7        0.16       -0.81      0.81 o 
   3   2   7        0.19       -1.41      1.41 o 
   4   2   7      686.74      691.86      7.65 o 
   5   2   7       92.31       78.84      3.34 o 
   6   2   7      381.24      425.44     25.98 o 
   7   2   7       45.43       44.65      3.17 o 
   8   2   7       90.08       92.45      4.49 o 
   9   2   7     1019.78      995.49     16.55 o 
  10   2   7      335.93      354.17     10.07 o 
  11   2   7       98.42      111.01      6.34 o 
  12   2   7      182.21      186.29     10.03 o 
 -12   3   7       37.49       21.74      9.22 o 
 -11   3   7        5.74        3.79      3.25 o 
 -10   3   7       36.19       39.90      4.26 o 
  -9   3   7       13.03       12.16      2.90 o 
  -8   3   7       24.76       32.37      4.25 o 
  -7   3   7      328.03      302.09      7.42 o 
  -6   3   7       97.22      111.78      4.66 o 
  -5   3   7     2007.81     2102.97     27.60 o 
  -4   3   7        0.86        2.51      1.92 o 
  -3   3   7        2.65        1.66      1.06 o 
  -2   3   7       56.80       64.04      4.39 o 
  -1   3   7      279.78      334.19      6.85 o 
   0   3   7        2.60       -0.75      0.75 o 
   1   3   7        8.30        2.29      2.10 o 
   2   3   7      610.14      586.64      7.10 o 
   3   3   7      175.16      167.29      6.26 o 
   4   3   7      279.62      272.95      5.91 o 
   5   3   7      910.21      889.17     12.11 o 
   6   3   7      178.39      166.93      5.72 o 
   7   3   7       58.91       57.89      3.28 o 
   8   3   7       16.02       17.10      2.57 o 
   9   3   7       73.14       74.30      5.59 o 
  10   3   7      264.66      270.84      7.47 o 
  11   3   7        3.10       -1.50      3.56 o 
 -11   4   7       31.04       35.51      5.50 o 
 -10   4   7      130.52      137.05     11.14 o 
  -9   4   7       55.03       58.60      6.78 o 
  -8   4   7       53.43       44.34      4.87 o 
  -7   4   7      275.79      286.03      9.80 o 
  -6   4   7       17.54       23.61      3.61 o 
  -5   4   7      139.94      117.41      6.15 o 
  -4   4   7      119.77      117.45     11.23 o 
  -3   4   7      410.54      448.69     11.53 o 
  -2   4   7       82.19       90.85      4.95 o 
  -1   4   7        0.09       -1.37      2.69 o 
   0   4   7      211.46      233.51      4.73 o 
   1   4   7      157.37      152.29      3.97 o 
   2   4   7        4.09        1.33      1.75 o 
   3   4   7       67.73       70.55      3.47 o 
   4   4   7      426.14      429.98      8.39 o 
   5   4   7       54.19       55.79      3.57 o 
   6   4   7      187.92      178.29      9.74 o 
   7   4   7      137.37      128.93      6.70 o 
   8   4   7      167.85      159.24      8.07 o 
   9   4   7       94.73       84.50      7.05 o 
  10   4   7       35.36       28.66      8.48 o 
  -9   5   7       10.02        6.90      4.73 o 
  -8   5   7        6.11        4.53      3.98 o 
  -7   5   7       91.41      103.60      8.86 o 
  -6   5   7      479.60      472.11     16.01 o 
  -5   5   7      411.63      435.94     14.57 o 
  -4   5   7      549.35      592.88     21.83 o 
  -3   5   7      412.90      422.82     11.22 o 
  -2   5   7      125.19      118.98      6.16 o 
  -1   5   7       89.15       75.89      4.66 o 
   0   5   7      202.55      189.49      5.66 o 
   1   5   7      169.81      162.46      5.45 o 
   2   5   7      190.62      193.62      4.85 o 
   3   5   7      425.16      421.74      8.26 o 
   4   5   7      376.03      395.08      9.10 o 
   5   5   7      585.82      562.98     11.89 o 
   6   5   7      340.59      348.96     23.53 o 
   7   5   7      344.06      364.56     12.02 o 
   8   5   7       12.34        5.15      3.48 o 
   9   5   7       19.80        9.56      6.83 o 
  -7   6   7      148.72      148.00     35.50 o 
  -6   6   7       52.39       47.48      6.68 o 
  -5   6   7       16.74       18.40     13.15 o 
  -4   6   7       70.10       62.06      7.16 o 
  -3   6   7        0.01       -2.75      2.75 o 
  -2   6   7      399.94      431.05     12.25 o 
  -1   6   7      191.86      212.74      7.42 o 
   0   6   7       30.36       32.98      6.36 o 
   1   6   7      409.28      430.70     15.18 o 
   2   6   7      127.68      118.95      4.31 o 
   3   6   7        0.41       -1.83      2.26 o 
   4   6   7      157.93      159.60      7.42 o 
   5   6   7       25.22       27.02      4.13 o 
   6   6   7      151.98      157.75      8.32 o 
   7   6   7        0.02        1.16      3.62 o 
  -3   7   7      147.80      165.16      8.78 o 
  -2   7   7       21.45       21.72      4.81 o 
  -1   7   7       74.13       77.20      6.71 o 
   0   7   7       98.63       96.81      7.47 o 
   1   7   7        2.02       -5.53      5.53 o 
   2   7   7        6.50       -0.28      6.36 o 
   3   7   7       58.99       62.55      7.83 o 
 -13   0   8      127.33      122.67     14.45 o 
 -12   0   8      127.03      146.35      8.69 o 
 -11   0   8        0.08        2.26      3.55 o 
 -10   0   8       32.16       27.63      3.86 o 
  -9   0   8      147.69      158.01      6.44 o 
  -8   0   8     1828.53     1853.96     25.40 o 
  -7   0   8     1196.71     1182.83     14.26 o 
  -6   0   8     1838.50     1837.89     21.21 o 
  -5   0   8      911.80      862.06     13.63 o 
  -4   0   8      591.48      567.11      6.83 o 
  -3   0   8     1444.15     1333.86     18.88 o 
  -2   0   8      225.49      237.89      4.10 o 
  -1   0   8       67.90       71.31      2.87 o 
   0   0   8      249.64      258.34      4.89 o 
   1   0   8     1927.65     2082.17     25.97 o 
   2   0   8     3565.80     3568.89     39.86 o 
   3   0   8     4536.20     4634.01     39.23 o 
   4   0   8        8.14       10.55      1.76 o 
   5   0   8      636.82      595.71     10.12 o 
   6   0   8      198.39      196.74      6.95 o 
   7   0   8        6.61        5.69      2.44 o 
   8   0   8       44.96       46.54      3.96 o 
   9   0   8      121.69      115.18      9.09 o 
  10   0   8      241.28      245.52     12.75 o 
  11   0   8        0.99       -0.58      4.14 o 
  12   0   8       52.49       44.95      9.40 o 
 -13   1   8      263.06      286.51     13.50 o 
 -12   1   8       78.67       85.00      5.20 o 
 -11   1   8        0.20       -0.68      2.93 o 
 -10   1   8      131.91      135.16      5.91 o 
  -9   1   8      370.32      374.26      6.87 o 
  -8   1   8        6.37        9.87      1.74 o 
  -7   1   8      384.48      385.46      5.48 o 
  -6   1   8      248.95      262.09      4.97 o 
  -5   1   8      241.64      233.07      4.22 o 
  -4   1   8       12.50       10.34      1.07 o 
  -3   1   8      670.83      720.80      6.44 o 
  -2   1   8     1811.36     1835.29     13.17 o 
  -1   1   8        0.12        6.40      0.93 o 
   0   1   8      144.17      130.31      7.15 o 
   1   1   8     1547.74     1599.36     12.76 o 
   2   1   8      317.01      360.96      6.25 o 
   3   1   8      119.94      140.07      2.76 o 
   4   1   8      922.27      958.28      8.94 o 
   5   1   8       43.15       46.05      2.19 o 
   6   1   8      378.87      389.94     12.99 o 
   7   1   8       31.99       34.63      2.75 o 
   8   1   8       82.16       84.45      4.05 o 
   9   1   8      191.89      194.16      6.60 o 
  10   1   8       21.66       19.73      2.92 o 
  11   1   8      135.62      141.51     27.43 o 
  12   1   8      105.81      101.92      9.42 o 
 -12   2   8       19.06       18.87      6.64 o 
 -11   2   8       19.61       35.24      6.75 o 
 -10   2   8       89.03       80.94      4.46 o 
  -9   2   8      214.26      203.60      5.84 o 
  -8   2   8       78.70       65.74      3.89 o 
  -7   2   8      367.80      342.85      6.64 o 
  -6   2   8       76.15       67.77      5.41 o 
  -5   2   8        0.75        5.22      1.42 o 
  -4   2   8       20.37       18.74      2.08 o 
  -3   2   8      120.15      121.08      3.36 o 
  -2   2   8       55.51       58.16      2.01 o 
  -1   2   8     1809.09     1420.67    322.70 o 
   0   2   8      262.60      297.56      4.45 o 
   1   2   8      260.73      249.69     26.23 o 
   2   2   8      342.89      365.21      6.54 o 
   3   2   8       47.90       49.17      2.18 o 
   4   2   8      109.17      111.90      3.21 o 
   5   2   8      350.51      317.12      7.87 o 
   6   2   8      127.92      134.96      4.51 o 
   7   2   8       32.92       32.73      2.88 o 
   8   2   8       16.13       11.49      3.72 o 
   9   2   8        5.70        5.11      3.01 o 
  10   2   8        0.24        2.98      3.74 o 
  11   2   8        0.45       -1.67      2.79 o 
  12   2   8       26.19       28.06      8.97 o 
 -11   3   8       95.11       98.58      6.24 o 
 -10   3   8      116.93      119.81      6.39 o 
  -9   3   8      252.57      275.30      8.00 o 
  -8   3   8      194.37      201.31      6.65 o 
  -7   3   8       15.05       12.73      2.50 o 
  -6   3   8       60.10       46.18      3.40 o 
  -5   3   8       67.31       73.44      3.86 o 
  -4   3   8     1602.95     1585.94     26.42 o 
  -1   3   8      972.94     1019.59     17.04 o 
   0   3   8      625.80      582.74      9.94 o 
   1   3   8      102.66       92.91      3.27 o 
   2   3   8        0.74        0.59      1.16 o 
   3   3   8      189.62      173.01      6.53 o 
   4   3   8       13.53       17.39      2.19 o 
   5   3   8      107.98       99.02      4.19 o 
   6   3   8       82.78       79.02      4.76 o 
   7   3   8      313.33      336.40      6.74 o 
   8   3   8      192.05      182.84      5.72 o 
   9   3   8      259.43      245.64      6.84 o 
  10   3   8      241.51      242.23      9.84 o 
  11   3   8       60.11       67.77      6.18 o 
 -11   4   8        2.51        2.24      5.78 o 
 -10   4   8       16.32       22.68      5.11 o 
  -9   4   8       12.11       15.93      4.21 o 
  -8   4   8       48.13       60.96      6.48 o 
  -7   4   8      328.50      316.13     15.00 o 
  -6   4   8      798.81      792.24     16.97 o 
  -5   4   8      388.57      403.52     10.90 o 
  -4   4   8        4.34        4.81      2.28 o 
  -3   4   8       58.36       54.86      4.43 o 
  -2   4   8       77.97       69.58      4.36 o 
  -1   4   8       52.54       48.46      3.08 o 
   0   4   8      742.32      705.02     11.11 o 
   1   4   8        1.27        1.48      1.56 o 
   2   4   8      546.03      529.37      8.26 o 
   3   4   8      310.66      287.38      6.48 o 
   4   4   8     1014.99     1002.57     14.62 o 
   5   4   8     1173.77     1156.78     15.17 o 
   6   4   8      321.85      330.39     12.24 o 
   7   4   8        4.85        4.78      3.42 o 
   8   4   8       11.19        9.31      3.55 o 
   9   4   8        9.14        8.32      6.79 o 
  10   4   8        1.75       -4.34      8.41 o 
  -9   5   8        0.02        3.30      5.74 o 
  -8   5   8        9.49        7.00      4.56 o 
  -7   5   8        0.35        2.53      7.49 o 
  -6   5   8       29.27       31.11      9.40 o 
  -5   5   8      182.57      179.77      7.92 o 
  -4   5   8      140.74      153.34      7.26 o 
  -3   5   8       21.41       16.27      3.21 o 
  -2   5   8       19.04       13.88      2.86 o 
  -1   5   8        2.56        4.30      2.22 o 
   0   5   8        7.50        7.48      2.49 o 
   1   5   8      253.56      249.89      6.77 o 
   2   5   8      262.68      240.75      5.67 o 
   3   5   8        1.20        1.28      2.53 o 
   4   5   8        0.03        0.36      1.91 o 
   5   5   8      111.86      103.96      5.61 o 
   6   5   8       16.14       25.13      5.23 o 
   7   5   8        3.35        2.92      3.67 o 
   8   5   8       28.59       14.54      5.41 o 
  -7   6   8      177.86      176.94     11.38 o 
  -6   6   8      152.39      126.92     25.11 o 
  -5   6   8       40.00       41.00      6.39 o 
  -4   6   8        0.03        5.86      7.67 o 
  -3   6   8        1.88        0.82      3.17 o 
  -2   6   8       39.91       35.29      4.02 o 
  -1   6   8        0.04       -0.17      2.56 o 
   0   6   8      163.18      176.75     10.29 o 
   1   6   8      172.14      184.90      7.46 o 
   2   6   8      102.19      109.66      5.62 o 
   3   6   8      333.30      350.62      8.64 o 
   4   6   8      354.82      358.91      9.25 o 
   5   6   8       98.37       87.35      5.81 o 
   6   6   8       95.23       92.00      7.03 o 
  -3   7   8       78.94       84.87      7.19 o 
  -2   7   8      348.85      393.11     16.23 o 
  -1   7   8      357.46      371.66     12.39 o 
   0   7   8      199.87      190.37      9.71 o 
   1   7   8       83.01       72.96     10.10 o 
   2   7   8       11.30       11.33      7.38 o 
 -12   1   9        0.07       -1.83      2.88 o 
 -11   1   9       10.54        7.85      2.85 o 
 -10   1   9      227.35      230.10      6.55 o 
  -9   1   9      344.42      343.30      7.43 o 
  -8   1   9      109.57       93.43      3.46 o 
  -7   1   9      931.78      893.45      9.55 o 
  -6   1   9     1456.48     1410.27     13.66 o 
  -5   1   9        3.78       -0.67      1.58 o 
  -4   1   9        0.09        1.06      0.72 o 
  -3   1   9        0.26       -0.06      0.73 o 
  -2   1   9     2154.34     2295.56     22.06 o 
  -1   1   9     2113.90     2129.20     15.88 o 
   0   1   9      264.75      222.53      5.78 o 
   1   1   9     3443.31     3480.71     24.66 o 
   2   1   9     3676.93     3763.39     24.52 o 
   3   1   9      576.67      608.40      6.01 o 
   4   1   9      175.26      164.03      3.58 o 
   5   1   9      129.49      129.02      3.23 o 
   6   1   9      208.99      190.56      4.61 o 
   7   1   9        0.03       -0.91      1.66 o 
   8   1   9      320.23      314.29      7.15 o 
   9   1   9      427.28      423.61      8.20 o 
  10   1   9        9.44        8.45      2.53 o 
  11   1   9       55.19       53.64      7.12 o 
  12   1   9      217.25      211.49     20.27 o 
 -12   2   9       57.19       54.22      6.44 o 
 -11   2   9        6.19       -5.02      5.02 o 
 -10   2   9       80.50       71.66      4.37 o 
  -9   2   9        5.20        0.40      2.45 o 
  -8   2   9       39.66       34.08      2.91 o 
  -7   2   9       15.21       20.03      3.05 o 
  -6   2   9     1109.54     1131.72     19.80 o 
  -5   2   9     1274.89     1253.14     14.21 o 
  -4   2   9      582.84      586.85      8.41 o 
  -3   2   9     1276.51     1339.14     17.44 o 
  -2   2   9     1180.47     1085.03     11.19 o 
  -1   2   9      106.72       92.55      2.85 o 
   0   2   9      234.24      246.26      5.78 o 
   1   2   9        2.89        1.98      1.41 o 
   2   2   9     1398.02     1433.08     14.40 o 
   3   2   9      155.74      148.12      3.55 o 
   4   2   9      782.81      715.25      8.60 o 
   5   2   9     3070.21     2986.72     26.25 o 
   6   2   9      121.32      130.51      4.48 o 
   7   2   9       81.28       81.50      4.66 o 
   8   2   9      759.04      768.99     16.32 o 
   9   2   9      120.59      121.28      8.09 o 
  10   2   9       22.05       14.75      4.22 o 
  11   2   9       30.96       30.10      4.23 o 
 -11   3   9        0.01       -0.94      3.09 o 
 -10   3   9       33.26       36.55      5.13 o 
  -9   3   9      142.12      164.04     10.31 o 
  -8   3   9        0.43        7.44      3.74 o 
  -7   3   9      414.94      398.09      8.79 o 
  -6   3   9       57.05       60.34      3.82 o 
  -5   3   9     1432.85     1409.05     18.14 o 
  -4   3   9      704.01      723.48     12.11 o 
  -3   3   9        7.82       14.37      1.93 o 
  -2   3   9      129.96      131.85      5.11 o 
  -1   3   9       41.47       35.84      2.51 o 
   0   3   9      143.12      149.68      3.96 o 
   1   3   9       78.17       70.85      3.10 o 
   2   3   9       79.72       77.61      3.43 o 
   3   3   9       22.51       23.69      3.31 o 
   4   3   9     1393.48     1338.63     16.01 o 
   5   3   9        3.74        3.02      1.82 o 
   6   3   9      588.31      595.99      8.47 o 
   7   3   9       11.96       10.05      3.45 o 
   8   3   9       20.22       18.78      2.76 o 
   9   3   9      128.94      124.13      5.41 o 
  10   3   9        2.94        1.82      3.54 o 
  11   3   9       15.66       14.68      4.17 o 
 -10   4   9      113.38      110.95      7.39 o 
  -9   4   9      294.71      303.03     10.50 o 
  -8   4   9       13.51        7.17      3.42 o 
  -7   4   9       53.54       53.05      5.30 o 
  -6   4   9       63.53       59.91      5.43 o 
  -5   4   9      243.80      253.93      8.74 o 
  -4   4   9      474.61      474.95     11.92 o 
  -3   4   9      106.58       87.85      5.00 o 
  -2   4   9      192.66      199.92     10.81 o 
  -1   4   9      366.06      375.33     10.31 o 
   0   4   9      254.12      263.37      6.32 o 
   1   4   9        6.69        8.90      2.04 o 
   2   4   9        0.11        2.58      1.55 o 
   3   4   9       22.96       25.44      2.63 o 
   4   4   9        5.21        1.69      1.91 o 
   5   4   9       57.40       56.79      3.74 o 
   6   4   9      589.39      592.07     11.50 o 
   7   4   9        6.67       -0.66      3.74 o 
   8   4   9        2.71        1.56      3.51 o 
   9   4   9      120.69      126.33      9.44 o 
  10   4   9        8.18       13.73      7.14 o 
  -9   5   9      165.47      162.42     12.45 o 
  -8   5   9      702.51      743.99     22.95 o 
  -7   5   9      253.13      274.05     12.97 o 
  -6   5   9       97.68       97.97      7.49 o 
  -5   5   9        2.65       -1.93      2.54 o 
  -4   5   9      114.47      116.17      6.75 o 
  -3   5   9        6.04       10.31      2.90 o 
  -2   5   9       11.92       18.23      3.35 o 
  -1   5   9       24.75       28.91      3.51 o 
   0   5   9       51.15       55.71      4.46 o 
   1   5   9      136.84      140.88      5.51 o 
   2   5   9      336.44      328.71      7.28 o 
   3   5   9      795.01      784.99     12.68 o 
   4   5   9      357.87      347.73      8.16 o 
   5   5   9      198.80      182.10      6.91 o 
   6   5   9       28.30       25.06      4.78 o 
   7   5   9       68.63       67.72      9.61 o 
   8   5   9       49.54       42.22      5.78 o 
  -7   6   9        1.37       -2.07      5.96 o 
  -6   6   9        6.78        3.91      4.45 o 
  -5   6   9      158.37      172.18      9.27 o 
  -4   6   9        0.05       -0.05      3.23 o 
  -3   6   9      128.77      112.62      8.80 o 
  -2   6   9      306.46      315.08     11.01 o 
  -1   6   9       13.47       17.22      3.52 o 
   0   6   9       15.48       16.58      3.55 o 
   1   6   9       38.01       35.36      4.43 o 
   2   6   9       69.36       70.52      7.51 o 
   3   6   9       95.21      100.50      5.10 o 
   4   6   9        6.09        6.80      2.80 o 
   5   6   9        5.97        3.96      2.94 o 
   6   6   9       13.34       11.51      3.88 o 
  -2   7   9       16.72       15.32      6.77 o 
  -1   7   9       59.41       51.05      6.44 o 
   0   7   9       18.61       22.11      6.98 o 
   1   7   9        9.53        2.57      6.12 o 
   2   7   9       14.35       16.53      3.39 o 
 -12   0  10        3.92       -1.24      3.97 o 
 -11   0  10       73.34       72.22      6.36 o 
 -10   0  10      109.32      126.87      7.07 o 
  -9   0  10      147.67      161.00      6.57 o 
  -8   0  10      680.18      660.86     12.44 o 
  -7   0  10      575.50      550.32     10.80 o 
  -6   0  10      639.92      688.28      8.71 o 
  -5   0  10      159.37      168.90      3.95 o 
  -4   0  10      691.66      751.73     10.25 o 
  -3   0  10       28.48       19.12      3.47 o 
  -2   0  10       29.30       14.90      1.56 o 
  -1   0  10      202.17      170.67      3.69 o 
   0   0  10      372.47      378.98      5.63 o 
   1   0  10     6011.41     6249.75     55.91 o 
   2   0  10     1321.26     1280.00     12.77 o 
   3   0  10      889.84      912.33     10.14 o 
   4   0  10      596.03      628.73      8.25 o 
   5   0  10       13.18       15.95      2.99 o 
   6   0  10       35.34       29.99      3.39 o 
   7   0  10      463.57      427.18      9.23 o 
   8   0  10      654.34      641.63     17.97 o 
   9   0  10      255.87      275.88      9.28 o 
  10   0  10       32.03       29.83      5.36 o 
  11   0  10      305.73      314.13     13.47 o 
  12   0  10      232.82      237.86     16.34 o 
 -12   1  10        1.31       -2.84      2.84 o 
 -11   1  10        0.04       -1.55      2.61 o 
 -10   1  10      134.55      135.01      5.58 o 
  -9   1  10        0.39       -2.85      2.85 o 
  -8   1  10      277.85      265.56      5.00 o 
  -7   1  10        7.27       11.98      1.61 o 
  -6   1  10       10.78        7.34      1.46 o 
  -5   1  10      768.93      762.65      7.99 o 
  -4   1  10      143.73      147.76      2.54 o 
  -3   1  10       28.21       23.84      1.24 o 
  -2   1  10     1720.62     1736.56     12.93 o 
  -1   1  10       83.52       89.49      2.22 o 
   0   1  10     1129.78     1230.33     10.02 o 
   1   1  10       66.84       69.54      1.80 o 
   2   1  10     1462.29     1465.03     10.83 o 
   3   1  10        0.79        1.19      0.99 o 
   4   1  10       21.41        6.66      2.28 o 
   5   1  10      434.82      441.70      6.29 o 
   6   1  10       70.66       75.30      3.14 o 
   7   1  10       16.35       17.02      2.39 o 
   8   1  10      178.97      186.51      5.40 o 
   9   1  10      287.29      291.58      6.92 o 
  10   1  10        2.61        2.32      3.24 o 
  11   1  10        5.16        1.91      4.13 o 
  12   1  10       53.95       64.39     12.50 o 
 -12   2  10       20.97       19.32      4.38 o 
 -11   2  10       14.32       14.29      3.97 o 
 -10   2  10        4.21        5.12      4.05 o 
  -9   2  10        6.42        5.08      2.29 o 
  -8   2  10       86.58       86.53      4.19 o 
  -7   2  10      164.02      157.41      4.94 o 
  -6   2  10      453.44      444.28      7.48 o 
  -5   2  10       53.61       48.22      3.43 o 
  -4   2  10        1.34       -0.05      1.28 o 
  -3   2  10       20.59       19.83      1.91 o 
  -2   2  10      244.67      298.12      4.46 o 
  -1   2  10      903.36      880.39      9.43 o 
   0   2  10      109.42      103.75      3.93 o 
   1   2  10      126.92      124.50      3.22 o 
   2   2  10      949.96      972.32     10.06 o 
   3   2  10       27.47       24.69      1.98 o 
   4   2  10       16.14       15.11      1.87 o 
   5   2  10      120.89      121.93      3.91 o 
   6   2  10       67.10       76.71      4.34 o 
   7   2  10      215.29      211.61      6.62 o 
   8   2  10      393.40      394.62      8.95 o 
   9   2  10      180.81      196.70      6.81 o 
  10   2  10       12.53        7.31      3.72 o 
  11   2  10        1.23        0.26      4.25 o 
 -11   3  10        6.62        0.81      3.80 o 
 -10   3  10        9.89        8.92      3.46 o 
  -9   3  10        9.63        6.79      3.00 o 
  -8   3  10      499.47      481.35     10.29 o 
  -7   3  10      197.20      193.59      7.13 o 
  -6   3  10      165.19      162.74      5.48 o 
  -5   3  10      331.99      337.34      7.49 o 
  -4   3  10      340.39      308.67      7.36 o 
  -3   3  10      516.55      483.87      8.53 o 
  -2   3  10      369.81      374.17     11.91 o 
  -1   3  10      317.76      328.25      5.66 o 
   0   3  10       78.26       61.35      2.90 o 
   1   3  10      105.78      123.97      8.59 o 
   2   3  10      838.89      808.13     17.44 o 
   3   3  10      733.47      716.30     10.24 o 
   4   3  10      415.63      401.38      7.55 o 
   5   3  10     1002.22      993.16     13.63 o 
   6   3  10      107.49      109.34      4.89 o 
   7   3  10       17.60       12.28      3.32 o 
   8   3  10      280.11      272.96      7.29 o 
   9   3  10       58.93       67.82      4.35 o 
  10   3  10        1.16       -2.30      2.43 o 
 -10   4  10       82.73       91.07      8.13 o 
  -9   4  10     1186.26     1197.02     46.89 o 
  -8   4  10      302.87      298.70     10.03 o 
  -7   4  10        3.02        6.03      3.14 o 
  -6   4  10       60.87       55.90      5.78 o 
  -5   4  10      385.65      354.71     10.58 o 
  -4   4  10      422.30      447.29     10.45 o 
  -3   4  10        1.45       -1.24      1.92 o 
  -2   4  10      137.42      141.46      8.11 o 
  -1   4  10      172.65      178.98      6.56 o 
   0   4  10       22.81       24.58      2.64 o 
   1   4  10      379.47      322.45      7.42 o 
   2   4  10      894.67      851.03     12.72 o 
   3   4  10       13.25       12.65      2.28 o 
   4   4  10      143.21      132.14      4.75 o 
   5   4  10        0.99        1.43      2.03 o 
   6   4  10      450.49      450.39      9.21 o 
   7   4  10        6.04       -0.35      4.60 o 
   8   4  10       16.63       23.99      5.02 o 
   9   4  10      105.45       92.13      8.43 o 
  -9   5  10        6.00       -3.24      4.19 o 
  -8   5  10        0.00        8.08      4.89 o 
  -7   5  10       43.26       43.89      5.48 o 
  -6   5  10        0.05        0.65      2.99 o 
  -5   5  10       65.29       69.77      6.10 o 
  -4   5  10        3.81        7.65      2.67 o 
  -3   5  10        7.83        6.42      2.65 o 
  -2   5  10        4.37        1.97      2.44 o 
  -1   5  10        0.00       -0.41      2.63 o 
   0   5  10       14.28        9.83      5.06 o 
   1   5  10       26.27       29.58      3.39 o 
   2   5  10        3.83        1.84      2.21 o 
   3   5  10       55.52       57.20      3.88 o 
   4   5  10      255.68      241.48      6.91 o 
   5   5  10       34.54       30.96      3.77 o 
   6   5  10       15.23       14.66      3.49 o 
   7   5  10        1.02        3.20      3.24 o 
   8   5  10       49.64       38.43      5.73 o 
  -7   6  10       73.88       84.09     12.34 o 
  -6   6  10       58.63       48.29      6.16 o 
  -5   6  10      166.37      159.19      9.21 o 
  -4   6  10       37.38       38.03      5.40 o 
  -3   6  10      141.86      141.72      7.25 o 
  -2   6  10      470.46      516.72     12.60 o 
  -1   6  10      389.81      414.48     11.04 o 
   0   6  10       57.79       55.14      5.07 o 
   1   6  10        0.37        0.74      3.86 o 
   2   6  10      135.51      132.06      5.87 o 
   3   6  10      165.54      150.57      6.28 o 
   4   6  10       24.27       23.02      3.49 o 
   5   6  10       60.36       62.87      5.16 o 
   6   6  10        1.90        5.42      4.18 o 
  -2   7  10      108.57       96.84      8.04 o 
  -1   7  10       45.54       42.04      7.60 o 
   0   7  10      128.46      126.05      8.89 o 
   1   7  10       51.74       47.39      4.86 o 
 -12   1  11      105.89      108.07      6.52 o 
 -11   1  11       52.31       59.73      4.59 o 
 -10   1  11        4.06        5.91      2.71 o 
  -9   1  11       42.15       43.19      3.57 o 
  -8   1  11       46.89       47.78      2.92 o 
  -7   1  11       39.45       40.90      2.18 o 
  -6   1  11      338.18      322.84      4.59 o 
  -5   1  11     1804.97     1800.83     15.59 o 
  -4   1  11      629.35      658.32      6.70 o 
  -3   1  11       11.11       22.58      1.30 o 
  -2   1  11      300.72      283.54      3.87 o 
  -1   1  11      679.35      701.21      6.68 o 
   0   1  11        3.11        8.53      1.02 o 
   1   1  11       52.20       45.42      1.71 o 
   2   1  11     1017.98     1043.45      8.42 o 
   3   1  11       45.98       54.04      1.95 o 
   4   1  11       54.05       51.40      2.89 o 
   5   1  11       90.80       94.85      4.49 o 
   6   1  11      781.16      739.31      9.45 o 
   7   1  11     1168.91     1176.27     14.46 o 
   8   1  11      698.60      692.14     10.71 o 
   9   1  11      243.62      243.44      6.48 o 
  10   1  11       89.62       97.90      5.26 o 
  11   1  11       82.96       86.65      7.01 o 
 -12   2  11        8.15       17.20      8.27 o 
 -11   2  11      391.81      408.52     10.00 o 
 -10   2  11      226.79      238.65     11.39 o 
  -9   2  11      248.15      254.65      8.59 o 
  -8   2  11     1489.78     1494.44     24.15 o 
  -7   2  11      320.21      329.42      6.75 o 
  -6   2  11        3.22        1.85      1.90 o 
  -5   2  11      127.83      115.11      3.72 o 
  -4   2  11       34.12       32.26      2.21 o 
  -3   2  11       39.88       33.79      2.00 o 
  -2   2  11       21.98       15.87      1.61 o 
  -1   2  11      191.79      191.02      3.60 o 
   0   2  11     1299.76     1291.79     12.67 o 
   1   2  11     1718.65     1779.13     17.35 o 
   2   2  11     2674.39     2675.61     23.11 o 
   3   2  11     2000.83     1876.49     17.50 o 
   4   2  11       69.45       67.32      3.37 o 
   5   2  11       21.09       28.01      2.43 o 
   6   2  11       98.59      106.68      4.29 o 
   7   2  11        9.83       13.45      2.71 o 
   8   2  11       34.10       36.29      3.79 o 
   9   2  11        7.70        5.26      4.18 o 
  10   2  11      206.45      217.50      9.64 o 
  11   2  11      433.34      423.85     17.30 o 
 -11   3  11       30.48       31.13      5.18 o 
 -10   3  11        5.51        3.49      4.62 o 
  -9   3  11      337.05      338.21      9.15 o 
  -8   3  11        6.71        7.26      2.67 o 
  -7   3  11      553.68      514.75     10.42 o 
  -6   3  11       54.17       51.47      3.82 o 
  -5   3  11      204.21      211.03      6.63 o 
  -4   3  11      494.38      552.07      9.69 o 
  -3   3  11      171.05      162.92      4.95 o 
  -2   3  11      335.44      358.78      8.54 o 
  -1   3  11      191.66      182.09      6.17 o 
   0   3  11        1.22        4.92      1.59 o 
   1   3  11       17.29       13.89      2.20 o 
   2   3  11      121.11      108.86      3.89 o 
   3   3  11      685.06      672.91     10.07 o 
   4   3  11     1507.87     1470.15     17.70 o 
   5   3  11       31.24       34.67      4.13 o 
   6   3  11       77.39       64.56      4.81 o 
   7   3  11       38.89       30.23      5.75 o 
   8   3  11        0.07       -1.01      2.69 o 
   9   3  11       31.86       35.60      7.06 o 
  10   3  11        5.70       -0.41      3.90 o 
 -10   4  11        6.79        1.91      3.96 o 
  -9   4  11      300.50      296.28      9.10 o 
  -8   4  11       47.57       49.89      5.33 o 
  -7   4  11        5.93        5.04      3.03 o 
  -6   4  11        0.25        1.14      4.20 o 
  -5   4  11       45.10       39.25      4.84 o 
  -4   4  11      117.64      123.59      7.02 o 
  -3   4  11       26.54       19.74      3.19 o 
  -2   4  11       40.62       36.73      4.94 o 
  -1   4  11       38.28       37.29      3.68 o 
   0   4  11       28.90       15.15      2.43 o 
   1   4  11      193.90      204.60      6.01 o 
   2   4  11      401.01      387.23      7.97 o 
   3   4  11       16.15       13.81      2.28 o 
   4   4  11      138.58      147.63      5.08 o 
   5   4  11      297.31      277.42      7.08 o 
   6   4  11       10.12       12.43      2.70 o 
   7   4  11        0.80        1.86      4.39 o 
   8   4  11       87.11       78.42      6.84 o 
   9   4  11       27.75       28.51      5.88 o 
  -9   5  11       96.05       86.74     15.52 o 
  -8   5  11       11.99       15.38      5.50 o 
  -7   5  11        2.09       -3.03      3.03 o 
  -6   5  11      139.24      162.24      7.90 o 
  -5   5  11      259.67      264.13     11.62 o 
  -4   5  11      389.42      422.55     10.95 o 
  -3   5  11      427.14      461.48     11.38 o 
  -2   5  11      329.48      322.41      9.26 o 
  -1   5  11      160.46      154.51      8.74 o 
   0   5  11      100.36       96.25      5.95 o 
   1   5  11      311.29      275.10      7.61 o 
   2   5  11        4.72        2.67      2.01 o 
   3   5  11       16.29       18.24      2.72 o 
   4   5  11       53.20       52.80      4.23 o 
   5   5  11      497.85      501.73     11.86 o 
   6   5  11      109.32      110.32      6.69 o 
   7   5  11       58.61       43.66      5.29 o 
   8   5  11      216.85      236.87     10.14 o 
  -6   6  11      160.27      163.43      9.71 o 
  -5   6  11       85.37       82.21      7.41 o 
  -4   6  11        3.79        6.31      3.21 o 
  -3   6  11        1.18        4.34      3.15 o 
  -2   6  11       35.69       30.34      4.46 o 
  -1   6  11      246.52      261.84      9.11 o 
   0   6  11      256.94      261.76      9.06 o 
   1   6  11       91.31       90.68      8.77 o 
   2   6  11      371.12      379.51      9.68 o 
   3   6  11       38.35       51.39      4.70 o 
   4   6  11        0.40        3.35      2.70 o 
   5   6  11       13.90       10.33      3.90 o 
 -12   0  12       27.08       30.42      9.34 o 
 -11   0  12       99.94      110.73      7.61 o 
 -10   0  12      393.03      412.23     10.36 o 
  -9   0  12        1.23        4.49      3.05 o 
  -8   0  12      333.23      360.79     11.57 o 
  -7   0  12       54.07       61.20      4.28 o 
  -6   0  12     1896.20     1904.69     20.30 o 
  -5   0  12     2534.93     2529.49     26.10 o 
  -4   0  12       77.03       90.54      3.90 o 
  -3   0  12       37.42       49.68      2.64 o 
  -2   0  12      138.66      132.29      3.93 o 
  -1   0  12        0.55        0.69      1.31 o 
   0   0  12      308.12      315.58      4.98 o 
   1   0  12      201.16      204.27      4.13 o 
   2   0  12      352.41      375.96      5.79 o 
   3   0  12      117.63      124.49      4.90 o 
   4   0  12        6.83        8.26      2.14 o 
   5   0  12     1175.61     1166.56     16.23 o 
   6   0  12      170.01      164.49      5.79 o 
   7   0  12       27.18       38.59      4.82 o 
   8   0  12      696.82      702.19     19.67 o 
   9   0  12       73.69       64.77      5.93 o 
  10   0  12        9.48        0.76      4.46 o 
  11   0  12        4.68        4.97      4.80 o 
 -12   1  12       61.41       57.28      5.51 o 
 -11   1  12      100.68      107.27      5.62 o 
 -10   1  12       11.17       11.69      2.98 o 
  -9   1  12      635.71      622.25     10.66 o 
  -8   1  12       46.44       40.81      3.07 o 
  -7   1  12      161.21      152.81      3.62 o 
  -6   1  12      262.64      281.89      4.35 o 
  -5   1  12       31.95       23.06      1.65 o 
  -4   1  12       12.91       17.28      1.45 o 
  -3   1  12      270.59      314.44      4.01 o 
  -2   1  12      311.74      346.70      4.11 o 
  -1   1  12      351.36      379.90      4.42 o 
   0   1  12      706.97      720.28      6.67 o 
   1   1  12      115.97      108.92      2.55 o 
   2   1  12      897.63      864.62      8.08 o 
   3   1  12      138.01      137.44      2.86 o 
   4   1  12       39.56       33.05      2.10 o 
   5   1  12      220.32      227.64      4.78 o 
   6   1  12       41.45       29.24      2.45 o 
   7   1  12       17.80       14.12      2.42 o 
   8   1  12       99.51       93.44      4.68 o 
   9   1  12        4.28        2.41      2.77 o 
  10   1  12      232.50      224.31      9.82 o 
  11   1  12      141.15      152.54      9.04 o 
 -12   2  12        6.96        5.41      6.54 o 
 -11   2  12        2.49        1.38      3.34 o 
 -10   2  12        9.12        5.21      3.11 o 
  -9   2  12        6.48        1.35      2.22 o 
  -8   2  12        1.87        1.17      4.00 o 
  -7   2  12      592.70      545.37     10.19 o 
  -6   2  12      320.67      310.30      7.23 o 
  -5   2  12      221.00      193.69      4.01 o 
  -4   2  12       71.54       61.70      2.86 o 
  -3   2  12       20.08       22.85      2.09 o 
  -2   2  12        7.32       11.74      1.56 o 
  -1   2  12      147.29      154.98      5.34 o 
   0   2  12      393.39      425.89      5.90 o 
   1   2  12       20.20       15.46      1.63 o 
   2   2  12      199.27      200.49      4.37 o 
   3   2  12       38.15       41.08      2.56 o 
   4   2  12      224.02      221.22      4.97 o 
   5   2  12        9.06        7.88      1.88 o 
   6   2  12      120.50      135.02      4.64 o 
   7   2  12      158.29      149.19      5.96 o 
   8   2  12        0.98       -0.24      2.47 o 
   9   2  12       21.52       18.49      5.52 o 
  10   2  12        1.45       -1.90      3.20 o 
  11   2  12        9.62        9.13     11.61 o 
 -11   3  12      256.60      279.37     11.61 o 
 -10   3  12      490.88      510.14     17.25 o 
  -9   3  12      314.25      321.10     11.53 o 
  -8   3  12      155.97      161.96      6.47 o 
  -7   3  12       14.95        9.53      2.98 o 
  -6   3  12       20.44       20.90      2.70 o 
  -5   3  12        4.49        1.35      1.89 o 
  -4   3  12       25.01       16.68      2.43 o 
  -3   3  12        0.66       -1.54      1.54 o 
  -2   3  12      392.55      425.91      8.51 o 
  -1   3  12      317.76      355.87     14.41 o 
   0   3  12      439.66      427.80      7.94 o 
   1   3  12     2375.58     2337.77     29.98 o 
   2   3  12      288.98      285.85      6.07 o 
   3   3  12       34.60       34.27      2.78 o 
   4   3  12       24.04       23.04      2.65 o 
   5   3  12        0.01       -0.87      1.85 o 
   6   3  12        0.95       -1.16      2.74 o 
   7   3  12       12.82       11.18      3.20 o 
   8   3  12        3.56        1.08      2.72 o 
   9   3  12      136.01      148.96      5.86 o 
  10   3  12      212.03      212.28      8.84 o 
 -10   4  12       80.74       69.26      6.34 o 
  -9   4  12        4.64        2.15      3.15 o 
  -8   4  12       53.09       49.53      4.74 o 
  -7   4  12        2.28        1.12      3.46 o 
  -6   4  12       11.45       12.99      4.01 o 
  -5   4  12      572.10      581.96     14.36 o 
  -4   4  12      221.21      234.04      7.71 o 
  -3   4  12       18.11       17.48      3.14 o 
  -2   4  12      444.19      402.69      9.96 o 
  -1   4  12      223.68      191.89      6.79 o 
   0   4  12      120.49      107.15      5.04 o 
   1   4  12       81.95       80.07      4.92 o 
   2   4  12      164.09      154.96      5.21 o 
   3   4  12      277.98      264.26      6.28 o 
   4   4  12      131.48      139.92      5.58 o 
   5   4  12      186.32      189.91      7.01 o 
   6   4  12      186.00      175.05      6.28 o 
   7   4  12       83.36       89.11      7.10 o 
   8   4  12       87.34       87.41      7.29 o 
   9   4  12       34.51       36.30      8.73 o 
  -8   5  12       27.74       27.80      4.92 o 
  -7   5  12        8.44        8.02      3.44 o 
  -6   5  12      106.15      119.28     12.86 o 
  -5   5  12       16.52       20.35      3.81 o 
  -4   5  12        7.57        7.93      2.94 o 
  -3   5  12      330.69      351.77     10.04 o 
  -2   5  12      108.68      116.59      6.59 o 
  -1   5  12        2.22        2.71      2.73 o 
   0   5  12        3.58        4.68      2.87 o 
   1   5  12        0.51        0.43      3.18 o 
   2   5  12        6.44        6.35      2.49 o 
   3   5  12        0.17       -0.21      2.06 o 
   4   5  12       53.42       55.61      4.26 o 
   5   5  12        5.14        2.20      2.59 o 
   6   5  12       13.47       17.45      3.65 o 
   7   5  12       41.10       36.98      5.53 o 
  -6   6  12      201.30      208.11     11.01 o 
  -5   6  12      181.41      195.03     11.33 o 
  -4   6  12      331.45      330.18     16.66 o 
  -3   6  12      278.07      301.90     12.90 o 
  -2   6  12       40.26       30.22      4.52 o 
  -1   6  12        3.04        4.88      3.33 o 
   0   6  12        1.56        1.11      3.19 o 
   1   6  12        3.01        6.14      2.84 o 
   2   6  12       38.74       37.49      4.04 o 
   3   6  12      207.65      218.56     11.16 o 
   4   6  12      356.59      386.10     10.50 o 
   5   6  12      184.51      174.95      8.98 o 
 -12   1  13       15.15       25.26      6.60 o 
 -11   1  13       18.95       18.64      3.55 o 
 -10   1  13       30.50       31.07      3.83 o 
  -9   1  13      230.79      234.08      6.63 o 
  -8   1  13     1288.38     1286.70     16.53 o 
  -7   1  13      908.52      922.26     10.38 o 
  -6   1  13      870.66      842.13      8.32 o 
  -5   1  13     1180.20     1182.10     10.41 o 
  -4   1  13       61.65       53.31      2.09 o 
  -3   1  13       16.55       22.96      1.51 o 
  -2   1  13       49.00       48.64      1.96 o 
  -1   1  13     1503.37     1487.93     11.83 o 
   0   1  13     1033.95     1084.91      9.24 o 
   1   1  13        0.06       -0.82      0.87 o 
   2   1  13      933.39      858.90      8.24 o 
   3   1  13     1256.66     1224.27     10.55 o 
   4   1  13      421.59      412.97      5.99 o 
   5   1  13      368.29      385.63      6.56 o 
   6   1  13       50.04       54.76      3.13 o 
   7   1  13        2.05        0.10      1.79 o 
   8   1  13       30.61       39.09      3.47 o 
   9   1  13       33.26       32.12      3.80 o 
  10   1  13      184.94      197.67     10.04 o 
  11   1  13        0.97       -0.38      3.65 o 
 -11   2  13      334.02      343.17      9.25 o 
 -10   2  13      190.76      191.84      7.19 o 
  -9   2  13      402.97      396.80      7.81 o 
  -8   2  13        0.05        6.55      2.36 o 
  -7   2  13      302.31      276.83      5.58 o 
  -6   2  13       79.44       83.40      3.34 o 
  -5   2  13       72.59       78.17      2.95 o 
  -4   2  13      357.42      340.56      5.87 o 
  -3   2  13      287.01      304.10      5.68 o 
  -2   2  13     2583.16     2622.27     22.73 o 
  -1   2  13     3030.86     2981.65     23.88 o 
   0   2  13      434.39      409.64      5.95 o 
   1   2  13     1939.32     1901.50     18.71 o 
   2   2  13      105.53      114.20      3.59 o 
   3   2  13     2015.35     1982.51     18.84 o 
   4   2  13       76.11       76.83      3.46 o 
   5   2  13        0.85        0.93      1.68 o 
   6   2  13      540.54      511.04      8.34 o 
   7   2  13      189.96      188.23      6.44 o 
   8   2  13      106.87      115.12      6.00 o 
   9   2  13      737.09      749.89     13.72 o 
  10   2  13      419.52      409.59     11.57 o 
 -10   3  13        6.09        5.94      3.08 o 
  -9   3  13       21.10       16.69      3.59 o 
  -8   3  13      156.70      172.18      6.31 o 
  -7   3  13        5.55       13.86      2.70 o 
  -6   3  13        0.46       -0.38      2.12 o 
  -5   3  13      126.44      130.65      4.54 o 
  -4   3  13        6.50       12.03      2.11 o 
  -3   3  13        0.00        0.85      1.67 o 
  -2   3  13      218.15      194.47      6.85 o 
  -1   3  13       71.22       52.36      3.12 o 
   0   3  13       15.66       11.06      2.15 o 
   1   3  13        0.82        0.65      2.13 o 
   2   3  13     1314.92     1274.15     15.67 o 
   3   3  13      133.15      125.77      4.55 o 
   4   3  13       92.58       98.28      4.68 o 
   5   3  13      454.86      439.61      8.88 o 
   6   3  13      538.19      516.26     10.15 o 
   7   3  13       20.30       20.81      3.77 o 
   8   3  13        4.41        3.78      3.81 o 
   9   3  13        0.19       -0.28      4.72 o 
  10   3  13      126.61      119.60      5.95 o 
 -10   4  13        0.91       -0.18      3.78 o 
  -9   4  13        0.28        3.27      3.31 o 
  -8   4  13       80.77       82.58      5.30 o 
  -7   4  13        0.04        1.42      2.96 o 
  -6   4  13        2.87        4.27      2.85 o 
  -5   4  13       16.82       15.85      3.38 o 
  -4   4  13       47.01       68.49      8.37 o 
  -3   4  13      261.76      285.24      8.57 o 
  -2   4  13       35.21       37.75      3.91 o 
  -1   4  13      115.15      122.41      6.31 o 
   0   4  13      566.44      536.95     10.38 o 
   1   4  13       14.27       16.74      3.03 o 
   2   4  13       51.51       46.22      3.17 o 
   3   4  13        9.25        6.98      2.73 o 
   4   4  13       77.33       81.23      4.46 o 
   5   4  13        0.07        0.50      2.01 o 
   6   4  13        0.31       -1.57      3.44 o 
   7   4  13       32.10       26.34      5.19 o 
   8   4  13        2.50        1.50      3.53 o 
   9   4  13        0.07       -3.88      3.88 o 
  -8   5  13       85.38       92.05      8.85 o 
  -7   5  13       73.30       76.65      6.40 o 
  -6   5  13      290.47      303.50     10.15 o 
  -5   5  13      414.07      427.61     11.82 o 
  -4   5  13       11.05        7.62      3.62 o 
  -3   5  13        7.91        6.25      2.98 o 
  -2   5  13       35.20       34.10      5.34 o 
  -1   5  13        9.29        2.66      2.71 o 
   0   5  13       82.08       78.31      5.68 o 
   1   5  13      196.66      185.95      8.44 o 
   2   5  13       64.84       68.26      4.40 o 
   3   5  13      208.85      215.18      6.91 o 
   4   5  13      247.04      233.38      7.38 o 
   5   5  13      368.69      365.41     11.76 o 
   6   5  13      227.13      225.94      8.08 o 
   7   5  13       54.50       57.61      6.13 o 
  -6   6  13        1.96        0.83      4.92 o 
  -5   6  13        4.73        2.70      3.46 o 
  -4   6  13       43.60       54.26      5.58 o 
  -3   6  13       24.00       30.15      5.01 o 
  -2   6  13       20.41       19.69      4.12 o 
  -1   6  13      353.92      364.89     11.10 o 
   0   6  13      130.18      134.70      7.78 o 
   1   6  13       29.81       32.71      4.02 o 
   2   6  13      202.21      190.30      7.63 o 
   3   6  13        0.41       -0.05      2.88 o 
   4   6  13      104.08       99.78      8.74 o 
 -12   0  14       75.97       73.67     11.55 o 
 -11   0  14       32.57       14.22      5.97 o 
 -10   0  14      383.87      369.62     11.63 o 
  -9   0  14      275.55      287.27      8.55 o 
  -8   0  14      152.20      149.75      6.47 o 
  -7   0  14      275.82      295.60      8.08 o 
  -6   0  14      375.65      343.10      8.30 o 
  -5   0  14      588.28      541.87      9.30 o 
  -4   0  14        0.73       -1.24      2.03 o 
  -3   0  14       15.90       21.86      2.73 o 
  -2   0  14       21.80       31.78      4.41 o 
  -1   0  14      707.74      743.80      9.81 o 
   0   0  14      438.57      420.53      6.92 o 
   1   0  14      575.29      586.21      8.62 o 
   2   0  14      355.30      337.13      6.99 o 
   3   0  14      728.59      752.51     11.52 o 
   4   0  14      309.72      327.78      8.06 o 
   5   0  14        2.51        0.05      1.81 o 
   6   0  14       11.79       10.61      3.15 o 
   7   0  14        6.89        6.72      5.26 o 
   8   0  14        2.43       -2.77      3.64 o 
   9   0  14      654.98      676.29     16.20 o 
  10   0  14      396.96      417.74     28.93 o 
  11   0  14       70.90       55.37     11.37 o 
 -12   1  14       89.29       98.03      8.72 o 
 -11   1  14      305.07      305.56      8.22 o 
 -10   1  14       20.48       14.61      3.25 o 
  -9   1  14       36.50       37.87      3.56 o 
  -8   1  14       77.46       72.04      4.39 o 
  -7   1  14      204.93      204.10      4.65 o 
  -6   1  14       10.83       14.79      1.77 o 
  -5   1  14       65.52       64.69      2.83 o 
  -4   1  14       70.58       70.34      2.54 o 
  -3   1  14       19.53       19.46      1.81 o 
  -2   1  14      396.46      390.10      5.36 o 
  -1   1  14      513.13      523.60      6.06 o 
   0   1  14      116.33      107.51      2.84 o 
   1   1  14      114.14      102.97      2.58 o 
   2   1  14       35.48       26.32      1.89 o 
   3   1  14        4.05        6.96      1.36 o 
   4   1  14      311.78      285.56      4.99 o 
   5   1  14        4.37        7.66      1.83 o 
   6   1  14        1.17        3.60      2.11 o 
   7   1  14       85.65       79.34      3.89 o 
   8   1  14       17.69       18.16      2.83 o 
   9   1  14      121.89      140.82      6.49 o 
  10   1  14        4.90        3.48      3.92 o 
  11   1  14        3.63        6.70      5.72 o 
 -11   2  14        0.02       -1.00      3.26 o 
 -10   2  14        0.27       -3.05      3.05 o 
  -9   2  14      137.44      128.86      6.09 o 
  -8   2  14      170.96      163.60      4.79 o 
  -7   2  14        2.74        1.22      1.84 o 
  -6   2  14       51.72       49.90      2.69 o 
  -5   2  14      225.84      220.10      4.31 o 
  -4   2  14      100.98       95.97      3.62 o 
  -3   2  14      154.67      154.03      4.14 o 
  -2   2  14       22.38       27.73      2.09 o 
  -1   2  14        0.02       -0.33      1.36 o 
   0   2  14      495.80      502.35      7.57 o 
   1   2  14      148.10      147.27      3.99 o 
   2   2  14      726.05      702.35      9.03 o 
   3   2  14      685.10      690.24      9.11 o 
   4   2  14        2.48        2.28      1.84 o 
   5   2  14       27.09       23.03      2.57 o 
   6   2  14       33.81       33.15      3.28 o 
   7   2  14        4.68        3.30      2.46 o 
   8   2  14      162.41      159.72      6.89 o 
   9   2  14       38.71       27.88      4.04 o 
  10   2  14        0.13       -0.53      3.51 o 
 -10   3  14        0.05       -1.66      3.26 o 
  -9   3  14       16.63       19.46      3.26 o 
  -8   3  14       31.31       27.94      3.36 o 
  -7   3  14       87.06       87.95      4.45 o 
  -6   3  14       89.01       88.95      4.92 o 
  -5   3  14       91.64       93.30      4.20 o 
  -4   3  14      220.64      247.92      5.67 o 
  -3   3  14      671.79      675.14     11.57 o 
  -2   3  14      971.76      876.46     13.51 o 
  -1   3  14      683.83      616.69      9.62 o 
   0   3  14       41.71       40.20      3.20 o 
   1   3  14       21.77       19.05      2.58 o 
   2   3  14      124.82      120.59      4.54 o 
   3   3  14      795.41      786.88     11.83 o 
   4   3  14       18.24       19.80      2.71 o 
   5   3  14       95.28       94.01      6.33 o 
   6   3  14      502.13      485.51      9.97 o 
   7   3  14      155.75      139.79      9.15 o 
   8   3  14      106.84      110.91      6.60 o 
   9   3  14      151.78      154.42      8.19 o 
  -9   4  14        1.27        0.43      2.91 o 
  -8   4  14      178.82      205.45      7.25 o 
  -7   4  14      159.89      169.18      6.85 o 
  -6   4  14       12.23       15.50      3.04 o 
  -5   4  14       31.07       28.34      4.03 o 
  -4   4  14        0.48        0.39      2.75 o 
  -3   4  14       76.60       74.62      6.08 o 
  -2   4  14        5.12        0.59      2.52 o 
  -1   4  14      139.88      122.47      6.59 o 
   0   4  14      617.25      610.12     13.12 o 
   1   4  14        6.82        1.01      2.06 o 
   2   4  14       21.02       18.23      2.60 o 
   3   4  14       71.57       68.31      4.13 o 
   4   4  14       63.94       60.65      4.19 o 
   5   4  14      203.52      184.88      9.19 o 
   6   4  14      146.24      143.18      6.29 o 
   7   4  14        5.52        5.95      5.54 o 
   8   4  14       11.51        9.06      7.00 o 
  -8   5  14       58.11       74.12     11.06 o 
  -7   5  14        5.80        8.03      3.81 o 
  -6   5  14        5.44        5.65      3.53 o 
  -5   5  14       26.21       34.17      4.68 o 
  -4   5  14      122.27      126.63      8.17 o 
  -3   5  14      227.06      241.97     12.74 o 
  -2   5  14       20.15       19.38      3.87 o 
  -1   5  14       42.50       52.79      5.06 o 
   0   5  14        5.86        1.00      4.24 o 
   1   5  14        5.89        7.80      3.94 o 
   2   5  14       39.78       42.29      7.59 o 
   3   5  14        5.20        3.63      2.44 o 
   4   5  14        0.02       -1.95      3.23 o 
   5   5  14       25.05       21.66      3.45 o 
   6   5  14      125.32      128.74      7.96 o 
   7   5  14       89.60       86.86      7.29 o 
  -5   6  14       32.72       31.24      4.77 o 
  -4   6  14       50.33       47.41      5.53 o 
  -3   6  14       51.29       43.02      5.17 o 
  -2   6  14       62.03       52.43      5.61 o 
  -1   6  14      173.18      195.66      8.83 o 
   0   6  14      122.99      120.83      9.66 o 
   1   6  14      135.78      144.46      8.27 o 
   2   6  14      155.11      179.16      9.55 o 
   3   6  14       83.71       97.47     11.84 o 
   4   6  14      157.77      167.44      8.75 o 
 -11   1  15      185.12      189.40     11.73 o 
 -10   1  15      207.59      243.56      8.77 o 
  -9   1  15       90.14       93.68      4.97 o 
  -8   1  15        0.38       -2.64      2.64 o 
  -7   1  15       20.02       21.60      2.41 o 
  -6   1  15      158.63      151.32      3.74 o 
  -5   1  15      102.94      105.80      3.31 o 
  -4   1  15      170.18      173.49      3.83 o 
  -3   1  15      272.06      288.52      4.60 o 
  -2   1  15      100.71       96.55      3.05 o 
  -1   1  15      556.10      520.08      6.48 o 
   0   1  15     1912.03     1904.73     15.62 o 
   1   1  15     1040.23     1021.94      9.27 o 
   2   1  15      342.46      342.78      4.83 o 
   3   1  15      178.47      203.11      5.45 o 
   4   1  15       64.46       84.27      3.30 o 
   5   1  15        2.74        2.91      1.78 o 
   6   1  15       81.45       85.43      4.47 o 
   7   1  15      221.36      241.42      6.30 o 
   8   1  15      597.18      606.31     11.32 o 
   9   1  15      611.33      587.99     12.33 o 
  10   1  15      122.55      117.68      8.56 o 
 -11   2  15        1.59        1.09      4.51 o 
 -10   2  15       99.65      108.44      8.00 o 
  -9   2  15      114.47      115.74      5.72 o 
  -8   2  15      586.79      585.89      8.86 o 
  -7   2  15      521.07      505.59      7.47 o 
  -6   2  15      140.15      144.39      4.03 o 
  -5   2  15      322.24      341.80      5.48 o 
  -4   2  15      598.88      583.35      8.18 o 
  -3   2  15      862.81      782.63      9.66 o 
  -2   2  15      288.91      290.25      5.05 o 
  -1   2  15       43.93       39.91      2.91 o 
   0   2  15        7.91        9.66      2.45 o 
   1   2  15      383.38      357.15      6.70 o 
   2   2  15     1023.90     1004.26     11.57 o 
   3   2  15      909.60      910.95     11.05 o 
   4   2  15      288.72      298.32      6.11 o 
   5   2  15      638.34      652.92      9.55 o 
   6   2  15      847.47      888.07     12.75 o 
   7   2  15      219.43      236.00      8.36 o 
   8   2  15      102.85      116.96      6.36 o 
   9   2  15        6.28        3.07      4.30 o 
  10   2  15        0.01       -1.24      4.01 o 
 -10   3  15       14.60        8.88      5.28 o 
  -9   3  15       86.03       83.31      5.29 o 
  -8   3  15      253.54      272.67      7.15 o 
  -7   3  15        0.12        0.88      2.21 o 
  -6   3  15       14.28        5.65      2.78 o 
  -5   3  15        0.96        1.85      2.07 o 
  -4   3  15       29.67       31.14      3.09 o 
  -3   3  15      753.81      762.35     12.75 o 
  -2   3  15      745.28      727.18     12.31 o 
  -1   3  15      147.49      137.20      4.85 o 
   0   3  15      206.11      210.41      5.98 o 
   1   3  15        0.09       -1.60      1.60 o 
   2   3  15       76.41       76.99      4.71 o 
   3   3  15       14.96       11.89      2.52 o 
   4   3  15       61.22       57.47      3.98 o 
   5   3  15       37.19       43.20      3.83 o 
   6   3  15        8.68        6.50      3.00 o 
   7   3  15       27.05       26.18      4.24 o 
   8   3  15       87.17       86.77      5.83 o 
   9   3  15       56.54       62.27      6.05 o 
  -9   4  15        3.31        4.70      3.25 o 
  -8   4  15       32.80       34.42      4.11 o 
  -7   4  15       77.76       87.04      5.31 o 
  -6   4  15      120.16      115.02      6.11 o 
  -5   4  15        0.58        0.61      2.73 o 
  -4   4  15       22.05       31.18      4.13 o 
  -3   4  15       63.48       55.02      5.96 o 
  -2   4  15      120.23      103.22      7.21 o 
  -1   4  15       14.98       24.03      3.67 o 
   0   4  15       38.40       21.91      3.53 o 
   1   4  15       77.56       78.42      4.10 o 
   2   4  15        6.75       11.06      2.45 o 
   3   4  15       99.45       97.12      4.87 o 
   4   4  15       96.62       98.34      6.24 o 
   5   4  15       69.71       79.12      4.95 o 
   6   4  15       79.65       99.70      8.08 o 
   7   4  15       50.18       49.30      5.37 o 
   8   4  15        3.78       -2.53      4.06 o 
  -7   5  15       49.81       52.42      5.65 o 
  -6   5  15       30.83       39.13      5.01 o 
  -5   5  15       23.06       28.32      4.60 o 
  -4   5  15      279.41      279.34      9.80 o 
  -3   5  15      125.72      111.73      7.01 o 
  -2   5  15      398.53      400.57     12.40 o 
  -1   5  15      993.25     1030.68     20.69 o 
   0   5  15       16.29       21.72      4.64 o 
   1   5  15        0.37        0.96      2.70 o 
   2   5  15       71.62       72.20      5.74 o 
   3   5  15        3.07        3.41      2.76 o 
   4   5  15       48.99       45.12      3.96 o 
   5   5  15        3.23        3.21      2.84 o 
   6   5  15       60.54       65.17      7.91 o 
  -4   6  15       55.86       51.09      6.57 o 
  -3   6  15        2.12        3.96      3.85 o 
  -2   6  15       99.45       90.36      7.02 o 
  -1   6  15       50.66       50.26      5.63 o 
   0   6  15       30.41       18.69      4.75 o 
   1   6  15       98.09       99.24      6.35 o 
   2   6  15      259.76      267.36     17.14 o 
   3   6  15      109.09       97.16      9.28 o 
 -11   0  16       77.88       58.45      8.33 o 
 -10   0  16      187.14      167.55     11.85 o 
  -9   0  16       14.27       17.03      3.92 o 
  -8   0  16       67.43       65.62      5.04 o 
  -7   0  16      180.09      186.37      6.84 o 
  -6   0  16      101.24      104.60      5.37 o 
  -5   0  16       20.79       23.72      3.26 o 
  -4   0  16      949.30      943.62     13.51 o 
  -3   0  16       14.45        3.47      2.72 o 
  -2   0  16        7.90       11.20      2.49 o 
  -1   0  16     2269.62     2254.12     25.60 o 
   0   0  16      143.39      137.82      4.85 o 
   1   0  16      519.67      475.42      7.90 o 
   2   0  16      293.62      287.30      7.64 o 
   3   0  16      118.04       75.39      4.39 o 
   4   0  16       32.74       44.44      3.31 o 
   5   0  16      132.46      101.29      5.47 o 
   6   0  16      295.08      304.53     10.66 o 
   7   0  16      427.87      415.78     12.73 o 
   8   0  16      308.21      297.00     13.02 o 
   9   0  16      372.05      374.81     12.03 o 
  10   0  16      106.88       97.61      9.49 o 
 -11   1  16      198.62      200.52      7.58 o 
 -10   1  16       99.70       92.39      5.35 o 
  -9   1  16        0.03       -2.37      2.67 o 
  -8   1  16      126.73      132.63      5.45 o 
  -7   1  16       96.20       93.35      4.55 o 
  -6   1  16       19.58       16.22      2.13 o 
  -5   1  16        6.09        5.10      1.64 o 
  -4   1  16       66.97       69.91      2.94 o 
  -3   1  16        7.89        4.98      1.67 o 
  -2   1  16       36.76       32.29      2.74 o 
  -1   1  16       15.02        8.06      1.63 o 
   0   1  16      525.28      501.02      5.96 o 
   1   1  16      118.46      127.13      3.18 o 
   2   1  16       52.03       52.82      2.72 o 
   3   1  16      392.21      365.64      6.02 o 
   4   1  16        3.83        1.40      1.61 o 
   5   1  16        2.20        3.08      1.84 o 
   6   1  16       27.04       48.66      8.31 o 
   7   1  16       17.08       24.40      3.55 o 
   8   1  16       47.95       49.45      4.35 o 
   9   1  16       39.71       40.82      5.42 o 
  10   1  16        2.98        1.36      4.19 o 
 -11   2  16       27.32       22.01      5.99 o 
 -10   2  16       30.54       29.57      3.72 o 
  -9   2  16      134.70      119.62      5.44 o 
  -8   2  16       27.11       26.16      2.78 o 
  -7   2  16        1.28        4.07      2.35 o 
  -6   2  16       27.71       26.99      3.03 o 
  -5   2  16       32.90       31.62      2.31 o 
  -4   2  16       21.06       25.62      2.39 o 
  -3   2  16        0.46        2.63      1.74 o 
  -2   2  16        2.03        0.57      1.54 o 
  -1   2  16        3.19        4.13      2.03 o 
   0   2  16      587.46      604.45      8.92 o 
   1   2  16       44.77       43.76      2.84 o 
   2   2  16      369.74      341.63      7.29 o 
   3   2  16      154.78      150.94      4.57 o 
   4   2  16       66.29       61.57      3.54 o 
   5   2  16       38.30       38.05      3.37 o 
   6   2  16       18.38       18.63      2.87 o 
   7   2  16       19.80       15.54      4.09 o 
   8   2  16       58.62       53.71      4.98 o 
   9   2  16      136.26      135.92      7.24 o 
  10   2  16       33.18       38.53      7.66 o 
 -10   3  16      152.45      158.75     11.64 o 
  -9   3  16      114.86      114.04      5.67 o 
  -8   3  16      429.51      447.47      9.14 o 
  -7   3  16      219.87      244.88      6.61 o 
  -6   3  16       19.58       19.89      2.79 o 
  -5   3  16      123.79      124.82      6.07 o 
  -4   3  16        0.05       -0.08      2.17 o 
  -3   3  16        6.11        2.04      2.22 o 
  -2   3  16       11.41       10.08      2.62 o 
  -1   3  16      354.08      340.77      8.95 o 
   0   3  16       93.35       85.90      4.57 o 
   1   3  16       10.03        9.78      3.12 o 
   2   3  16      561.95      562.51      9.79 o 
   3   3  16      666.51      672.22     11.17 o 
   4   3  16       55.22       59.25      4.34 o 
   5   3  16      161.09      168.03      6.34 o 
   6   3  16      283.01      277.32      8.58 o 
   7   3  16       33.87       35.50      6.01 o 
   8   3  16        8.42       -0.39      3.24 o 
   9   3  16        3.03        4.29      4.31 o 
  -9   4  16       31.40       29.41      7.28 o 
  -8   4  16       76.53       70.32      5.25 o 
  -7   4  16       20.66       24.87      3.71 o 
  -6   4  16        4.97        3.58      2.82 o 
  -5   4  16        0.27       -2.49      2.49 o 
  -4   4  16      502.45      482.25     10.55 o 
  -3   4  16      475.44      494.38     13.02 o 
  -2   4  16      478.41      494.55     10.67 o 
  -1   4  16      186.61      184.71      6.83 o 
   0   4  16       50.20       46.81      4.55 o 
   1   4  16       36.91       40.10      3.38 o 
   2   4  16       33.12       28.55      3.09 o 
   3   4  16        1.59        2.27      2.26 o 
   4   4  16       67.24       57.87      4.38 o 
   5   4  16        6.80        4.20      2.83 o 
   6   4  16      122.59      117.91      6.31 o 
   7   4  16      198.89      188.47     13.16 o 
   8   4  16      102.41      104.82     10.29 o 
  -7   5  16       91.11      109.46      8.97 o 
  -6   5  16      105.12      112.63      7.67 o 
  -5   5  16       69.20       71.33      6.28 o 
  -4   5  16        2.62        5.86      3.56 o 
  -3   5  16        0.85        5.36      3.53 o 
  -2   5  16      260.00      280.65      9.89 o 
  -1   5  16       13.90       12.96      3.87 o 
   0   5  16      211.22      209.97     11.52 o 
   1   5  16       15.39       11.89      3.19 o 
   2   5  16        4.00        6.76      6.34 o 
   3   5  16        0.02        0.26      2.57 o 
   4   5  16      168.12      165.83      6.68 o 
   5   5  16       43.73       49.05      5.14 o 
   6   5  16        0.00       -3.52      3.52 o 
  -4   6  16      261.68      264.65     18.34 o 
  -3   6  16      401.34      394.58     22.70 o 
  -2   6  16      181.16      176.46      9.19 o 
  -1   6  16       78.72       79.61      6.83 o 
   0   6  16      194.38      212.70     13.40 o 
   1   6  16       44.78       52.09      8.03 o 
   2   6  16       17.12       18.58      6.42 o 
 -11   1  17        0.47       -3.44      5.84 o 
 -10   1  17       27.29       19.89      3.61 o 
  -9   1  17       36.07       32.04      3.69 o 
  -8   1  17       58.89       57.80      4.07 o 
  -7   1  17      195.42      208.68      6.23 o 
  -6   1  17      168.92      177.77      5.27 o 
  -5   1  17      565.55      547.90      7.80 o 
  -4   1  17     1592.02     1516.60     15.56 o 
  -3   1  17      355.52      347.32      5.27 o 
  -2   1  17      160.95      164.90      4.45 o 
  -1   1  17      186.39      188.84      3.99 o 
   0   1  17      403.41      370.79      5.19 o 
   1   1  17     1007.41      976.53      9.98 o 
   2   1  17       52.02       49.46      2.75 o 
   3   1  17       15.44       11.25      2.86 o 
   4   1  17       15.20       21.03      2.61 o 
   5   1  17      201.66      215.96      5.40 o 
   6   1  17      408.68      420.44      7.72 o 
   7   1  17      205.71      197.05      5.58 o 
   8   1  17       97.31      102.92      6.01 o 
   9   1  17      287.72      298.71     10.78 o 
  10   1  17       27.47       36.12      7.83 o 
 -11   2  17      352.33      374.28     23.39 o 
 -10   2  17      572.98      585.71     10.87 o 
  -9   2  17      313.57      333.09      8.07 o 
  -8   2  17      306.09      302.53      7.41 o 
  -7   2  17      132.01      129.47      4.50 o 
  -6   2  17        1.39        0.44      1.96 o 
  -5   2  17       61.61       57.66      2.78 o 
  -4   2  17      139.32      148.97      4.54 o 
  -3   2  17      428.77      436.32      7.49 o 
  -2   2  17       35.25       22.04      2.83 o 
  -1   2  17      835.96      815.04     10.85 o 
   0   2  17      974.62      929.93     11.93 o 
   1   2  17      232.63      221.12      5.14 o 
   2   2  17      844.97      851.49     10.73 o 
   3   2  17      765.86      784.40     10.46 o 
   4   2  17       24.16       27.92      3.04 o 
   5   2  17       22.08       23.84      3.17 o 
   6   2  17       15.75       14.62      3.06 o 
   7   2  17      413.43      445.46     10.31 o 
   8   2  17      175.73      176.52      7.47 o 
   9   2  17        3.20        0.73      3.85 o 
 -10   3  17        0.01        6.47      9.37 o 
  -9   3  17       40.12       37.42      4.41 o 
  -8   3  17        0.34       -1.02      2.76 o 
  -7   3  17        1.24       -0.31      2.42 o 
  -6   3  17        2.63        2.29      2.51 o 
  -5   3  17      105.30      108.65      8.75 o 
  -4   3  17      774.98      738.75     12.08 o 
  -3   3  17       77.46       85.81      4.65 o 
  -2   3  17       37.90       40.43      4.16 o 
  -1   3  17      170.31      164.42      6.71 o 
   0   3  17        7.24        1.28      2.17 o 
   1   3  17       12.44        9.80      2.36 o 
   2   3  17        0.84        0.46      1.98 o 
   3   3  17       50.90       54.34      4.01 o 
   4   3  17      129.71      125.28      6.24 o 
   5   3  17      111.90       99.21      5.50 o 
   6   3  17      375.13      382.20      8.53 o 
   7   3  17      327.07      346.33      8.69 o 
   8   3  17        0.16       -2.44      4.54 o 
  -9   4  17       20.04       19.81      7.17 o 
  -8   4  17       77.12       70.57      5.27 o 
  -7   4  17      120.42      121.12      8.54 o 
  -6   4  17        9.81        8.09      3.22 o 
  -5   4  17      301.46      295.28      8.59 o 
  -4   4  17        0.34        4.02      4.13 o 
  -3   4  17        2.66        2.28      3.23 o 
  -2   4  17      325.07      328.16      8.72 o 
  -1   4  17        0.79       -0.70      2.64 o 
   0   4  17       18.09       13.58      3.51 o 
   1   4  17       72.25       62.58      4.68 o 
   2   4  17      135.18      128.35      5.39 o 
   3   4  17       42.89       54.19      8.24 o 
   4   4  17       13.83       14.15      3.10 o 
   5   4  17       29.26       23.66      3.80 o 
   6   4  17       19.15       14.80      3.67 o 
   7   4  17        0.64       -3.83      3.83 o 
  -7   5  17       43.42       42.44      6.71 o 
  -6   5  17       14.28       17.56      4.48 o 
  -5   5  17      162.89      168.00      8.79 o 
  -4   5  17      520.07      542.08     14.24 o 
  -3   5  17      356.83      359.73     11.41 o 
  -2   5  17       22.04       19.92      4.43 o 
  -1   5  17       20.82       32.00      5.36 o 
   0   5  17        0.20       -3.36      3.36 o 
   1   5  17       52.21       57.47      6.13 o 
   2   5  17        5.84        0.30      2.87 o 
   3   5  17      145.53      161.84      6.56 o 
   4   5  17      161.99      166.48      7.83 o 
   5   5  17       99.79      104.34      7.06 o 
  -3   6  17       11.81       11.98      5.64 o 
  -2   6  17       37.37       48.18     10.96 o 
  -1   6  17       41.65       39.29     18.65 o 
   0   6  17      408.67      416.11     13.33 o 
   1   6  17      117.24      122.09      8.47 o 
 -11   0  18      116.49      112.73     13.98 o 
 -10   0  18        4.89        5.33      5.53 o 
  -9   0  18       11.48        9.90      5.67 o 
  -8   0  18      140.21      153.73      6.91 o 
  -7   0  18      270.29      273.71      8.33 o 
  -6   0  18       61.75       60.89      4.65 o 
  -5   0  18     1023.26      986.18     16.09 o 
  -4   0  18     1001.39     1036.49     14.75 o 
  -3   0  18      205.27      191.45      5.80 o 
  -2   0  18      194.79      195.54      5.40 o 
  -1   0  18     1793.43     1713.87     19.24 o 
   0   0  18      866.22      893.47     12.06 o 
   1   0  18      497.87      497.88      8.50 o 
   2   0  18       66.21       66.48      3.73 o 
   3   0  18       62.08       83.84      4.21 o 
   4   0  18       60.65       58.07      5.80 o 
   5   0  18       93.47       91.52      7.14 o 
   6   0  18      251.43      280.20     10.53 o 
   7   0  18       10.54       29.39      5.41 o 
   8   0  18        2.58       -5.98      6.10 o 
   9   0  18       12.98        9.11      4.14 o 
 -11   1  18       14.00       15.30      4.79 o 
 -10   1  18       93.55       92.32      5.44 o 
  -9   1  18        0.37       -1.41      2.89 o 
  -8   1  18        0.00        7.34      2.94 o 
  -7   1  18        0.69        2.51      3.48 o 
  -6   1  18       30.29       34.32      3.14 o 
  -5   1  18      177.51      183.68      4.67 o 
  -4   1  18       16.89       16.65      2.23 o 
  -3   1  18        1.44        0.43      1.62 o 
  -2   1  18      568.76      563.45      6.94 o 
  -1   1  18        3.96        4.35      1.67 o 
   0   1  18       56.01       54.63      2.55 o 
   1   1  18      321.01      315.59      5.53 o 
   2   1  18        9.42       13.24      2.01 o 
   3   1  18       25.46       21.16      3.65 o 
   4   1  18       47.21       57.63      3.22 o 
   5   1  18       34.36       33.79      2.91 o 
   6   1  18      170.84      174.31      5.29 o 
   7   1  18      120.11      130.63      5.27 o 
   8   1  18       12.29       13.71      4.28 o 
   9   1  18       34.91       28.96      5.16 o 
 -10   2  18       27.31       31.31      5.35 o 
  -9   2  18        6.79        5.01      3.00 o 
  -8   2  18       39.12       39.05      4.91 o 
  -7   2  18       51.95       47.46      3.48 o 
  -6   2  18      147.63      149.89      4.44 o 
  -5   2  18      106.04      100.64      4.43 o 
  -4   2  18      379.74      348.05      7.03 o 
  -3   2  18       84.61       84.64      5.04 o 
  -2   2  18       26.52       24.00      2.96 o 
  -1   2  18       24.15       23.82      2.62 o 
   0   2  18      323.22      317.91      6.22 o 
   1   2  18      193.80      197.95      5.02 o 
   2   2  18       24.17       31.54      2.84 o 
   3   2  18        0.50       -1.11      2.02 o 
   4   2  18       59.53       62.02      4.05 o 
   5   2  18      126.97      114.83      5.09 o 
   6   2  18       44.57       44.10      4.09 o 
   7   2  18        0.96        3.05      4.85 o 
   8   2  18       49.59       50.01      5.10 o 
   9   2  18        1.13        2.34      4.60 o 
  -9   3  18       58.47       52.44      8.56 o 
  -8   3  18       58.72       64.61      4.90 o 
  -7   3  18        0.06        1.35      2.73 o 
  -6   3  18      110.65      112.72      5.69 o 
  -5   3  18      134.97      138.71      5.98 o 
  -4   3  18      253.13      260.48      8.88 o 
  -3   3  18      303.47      294.79      7.65 o 
  -2   3  18       72.13       79.95      5.03 o 
  -1   3  18      462.22      451.64     11.00 o 
   0   3  18      295.78      288.58      7.71 o 
   1   3  18       51.57       54.85      3.81 o 
   2   3  18      358.76      362.38      8.13 o 
   3   3  18        0.79       -1.54      2.21 o 
   4   3  18      244.37      225.38      9.77 o 
   5   3  18      153.08      163.84      7.33 o 
   6   3  18      124.89      130.23      6.44 o 
   7   3  18      278.00      275.31      8.21 o 
   8   3  18      150.36      154.99      9.51 o 
  -8   4  18        0.09        4.29      3.95 o 
  -7   4  18        1.97        4.09      3.22 o 
  -6   4  18       98.80       80.02      5.57 o 
  -5   4  18       68.03       72.46      5.31 o 
  -4   4  18       90.79       84.00      6.21 o 
  -3   4  18       10.09        8.18      3.41 o 
  -2   4  18       54.51       46.47      4.71 o 
  -1   4  18       47.21       44.34      4.63 o 
   0   4  18       13.93       14.34      3.48 o 
   1   4  18       18.12       20.92      3.36 o 
   2   4  18      116.77      129.24      5.66 o 
   3   4  18       20.80       17.42      3.87 o 
   4   4  18       15.86       19.15      3.47 o 
   5   4  18      265.91      271.76      9.63 o 
   6   4  18      169.73      162.25      8.13 o 
   7   4  18       41.44       43.72      6.64 o 
  -6   5  18        1.02       -0.51      4.49 o 
  -5   5  18       52.28       46.16      5.67 o 
  -4   5  18       12.21        9.78      4.82 o 
  -3   5  18       10.45        3.11      3.50 o 
  -2   5  18        0.31       -3.39      3.39 o 
  -1   5  18       44.54       38.13      5.56 o 
   0   5  18       95.94       89.87      7.73 o 
   1   5  18       48.63       54.03      5.21 o 
   2   5  18        2.86       -2.33      2.91 o 
   3   5  18        0.02       -0.12      2.90 o 
   4   5  18       24.74       14.80      4.00 o 
   5   5  18       14.95        6.46      5.27 o 
 -10   1  19       13.71        9.64      3.79 o 
  -9   1  19        5.76        1.98      3.11 o 
  -8   1  19      136.59      133.18      5.80 o 
  -7   1  19      184.29      180.53      5.97 o 
  -6   1  19      256.52      255.68      8.23 o 
  -5   1  19      764.41      742.88      9.67 o 
  -4   1  19      358.78      356.22      6.29 o 
  -3   1  19      147.03      139.90      4.15 o 
  -2   1  19      473.95      473.68      6.70 o 
  -1   1  19      325.72      320.03      5.21 o 
   0   1  19      499.09      496.01      7.03 o 
   1   1  19      238.94      263.44      5.21 o 
   2   1  19      291.54      312.15      6.36 o 
   3   1  19      473.11      465.14      7.14 o 
   4   1  19      284.88      281.16      5.86 o 
   5   1  19      224.45      249.29      6.81 o 
   6   1  19        5.24        9.15      2.44 o 
   7   1  19       50.71       52.58      4.15 o 
   8   1  19       26.55       27.79      5.21 o 
   9   1  19      209.85      236.74     12.59 o 
 -10   2  19        0.45        1.06      4.26 o 
  -9   2  19        5.17        2.81      3.61 o 
  -8   2  19       18.95       15.84      3.92 o 
  -7   2  19       64.75       66.76      3.94 o 
  -6   2  19      344.52      354.20      7.68 o 
  -5   2  19      506.44      492.56      8.89 o 
  -4   2  19      512.60      517.75      9.76 o 
  -3   2  19      252.92      260.95      8.39 o 
  -2   2  19      218.44      208.08      8.22 o 
  -1   2  19      844.41      823.94     11.45 o 
   0   2  19      191.92      196.72      5.13 o 
   1   2  19        2.28        3.20      2.07 o 
   2   2  19      215.24      219.46      7.38 o 
   3   2  19       62.00       59.99      4.02 o 
   4   2  19      706.14      707.36     11.24 o 
   5   2  19      483.10      486.50      9.37 o 
   6   2  19      532.11      576.09     10.74 o 
   7   2  19      197.56      185.44      7.60 o 
   8   2  19       79.40       68.45      5.98 o 
  -9   3  19        0.26        8.65      9.33 o 
  -8   3  19        1.83        0.47      3.56 o 
  -7   3  19       92.96      104.15     10.40 o 
  -6   3  19      146.29      143.42      6.42 o 
  -5   3  19        0.28        0.41      2.79 o 
  -4   3  19       25.32       20.95      3.26 o 
  -3   3  19        0.84        1.12      2.86 o 
  -2   3  19        0.02       -2.42      2.42 o 
  -1   3  19       30.91       34.74      4.41 o 
   0   3  19      234.45      228.11      7.07 o 
   1   3  19        3.65        3.30      2.46 o 
   2   3  19        3.17        3.44      2.80 o 
   3   3  19       60.40       63.92      4.50 o 
   4   3  19       51.55       63.91      5.20 o 
   5   3  19      176.44      180.07      6.82 o 
   6   3  19        5.24        0.48      2.91 o 
   7   3  19        0.46       -2.50      2.78 o 
   8   3  19       44.24       48.95      5.92 o 
  -8   4  19       21.35       18.95      5.44 o 
  -7   4  19       17.03       15.27      3.69 o 
  -6   4  19       63.35       54.55      5.06 o 
  -5   4  19       40.10       36.40      4.44 o 
  -4   4  19        1.92        2.12      2.96 o 
  -3   4  19        0.07       -2.29      2.75 o 
  -2   4  19      159.22      167.12      7.76 o 
  -1   4  19       77.62       83.41      6.13 o 
   0   4  19        0.70       -2.99      2.99 o 
   1   4  19       45.24       48.03      4.49 o 
   2   4  19       34.86       30.61      3.58 o 
   3   4  19      212.31      229.27      7.32 o 
   4   4  19      174.33      170.06      7.24 o 
   5   4  19       40.84       38.09      6.13 o 
   6   4  19       21.69       16.78      6.93 o 
  -5   5  19       95.89      118.41      9.64 o 
  -4   5  19        5.73        4.10      3.94 o 
  -3   5  19      200.08      192.90      9.55 o 
  -2   5  19       46.86       40.80      6.10 o 
  -1   5  19      168.37      199.44     14.82 o 
   0   5  19      335.23      341.17      9.45 o 
   1   5  19      101.82      100.60      6.16 o 
   2   5  19       37.41       38.06      4.57 o 
   3   5  19       46.52       45.80      5.71 o 
   4   5  19       29.05       31.87      5.06 o 
 -10   0  20        8.15       -6.91      6.91 o 
  -9   0  20       32.56       35.37      7.16 o 
  -8   0  20       56.65       63.13      6.27 o 
  -7   0  20       72.91       74.26      5.38 o 
  -6   0  20      175.83      183.75      7.11 o 
  -5   0  20      104.25      110.63      7.03 o 
  -4   0  20        0.08       -2.46      2.46 o 
  -3   0  20     3113.01     3091.41     34.58 o 
  -2   0  20       91.82       87.73      4.66 o 
  -1   0  20      189.58      179.42      5.97 o 
   0   0  20      628.71      630.42     10.90 o 
   1   0  20      188.14      202.62      6.76 o 
   2   0  20       12.66       16.66      3.18 o 
   3   0  20      111.58      161.34     12.17 o 
   4   0  20       25.77       17.35      5.18 o 
   5   0  20       49.77       51.00      6.04 o 
   6   0  20       17.09       13.74      4.55 o 
   7   0  20      413.46      440.25     14.18 o 
   8   0  20      840.90      925.49     26.16 o 
   9   0  20        9.75        8.60      4.47 o 
 -10   1  20        5.20        8.31      6.22 o 
  -9   1  20       25.05       27.50      3.93 o 
  -8   1  20       19.72       14.17      3.52 o 
  -7   1  20      126.26      141.49      5.82 o 
  -6   1  20      161.12      160.02      5.80 o 
  -5   1  20        0.46       -1.65      2.32 o 
  -4   1  20      143.88      141.71      4.72 o 
  -3   1  20        0.48       -1.82      1.82 o 
  -2   1  20      237.58      232.45      4.85 o 
  -1   1  20       43.39       38.19      2.72 o 
   0   1  20       14.53       14.32      2.13 o 
   1   1  20       29.68       25.79      2.48 o 
   2   1  20       24.73       28.42      2.62 o 
   3   1  20      190.18      214.24      5.24 o 
   4   1  20      223.04      239.80      5.56 o 
   5   1  20      118.08      116.61      4.76 o 
   6   1  20       12.04        7.85      3.19 o 
   7   1  20       29.99       28.37      3.59 o 
   8   1  20       62.38       65.99      6.71 o 
  -9   2  20       26.20       31.19      4.70 o 
  -8   2  20        0.09        0.59      3.50 o 
  -7   2  20       11.62       11.63      3.32 o 
  -6   2  20      118.14      107.38      5.40 o 
  -5   2  20        1.70       -1.07      2.81 o 
  -4   2  20      107.51      104.16      5.30 o 
  -3   2  20       18.88       15.24      3.30 o 
  -2   2  20       21.35       18.64      3.08 o 
  -1   2  20        4.24        5.89      2.35 o 
   0   2  20       16.22       16.10      2.61 o 
   1   2  20      224.47      238.60      6.23 o 
   2   2  20      215.55      197.97      5.93 o 
   3   2  20       18.41       16.48      3.48 o 
   4   2  20       17.54       15.00      3.06 o 
   5   2  20      122.16      126.83      5.86 o 
   6   2  20       14.92        7.31      3.26 o 
   7   2  20       95.87      106.58      7.91 o 
   8   2  20        1.95        0.47      4.74 o 
  -8   3  20       15.69        7.02      3.99 o 
  -7   3  20      263.84      271.37      9.00 o 
  -6   3  20      245.20      248.65      7.78 o 
  -5   3  20      109.30       92.96      5.46 o 
  -4   3  20       66.11       67.79      5.16 o 
  -3   3  20       23.24       29.38      3.97 o 
  -2   3  20       26.69       31.55      4.04 o 
  -1   3  20       45.17       33.93      4.06 o 
   0   3  20        1.63        2.31      2.46 o 
   1   3  20      151.72      162.93      6.36 o 
   2   3  20        5.90        9.57      2.72 o 
   3   3  20      257.25      254.71      7.28 o 
   4   3  20      890.18      881.01     13.35 o 
   5   3  20      100.35       98.34      5.42 o 
   6   3  20       81.50       87.68      6.15 o 
   7   3  20       82.46       69.05      5.12 o 
  -7   4  20       30.49       24.40      4.62 o 
  -6   4  20        8.85        9.97      3.51 o 
  -5   4  20        0.08       -1.67      3.06 o 
  -4   4  20       42.36       50.80      9.10 o 
  -3   4  20      347.52      351.54     10.79 o 
  -2   4  20      340.15      313.36     10.17 o 
  -1   4  20      190.81      192.68      8.24 o 
   0   4  20      165.05      170.22      7.22 o 
   1   4  20        2.11        1.87      2.84 o 
   2   4  20       14.83       12.09      3.64 o 
   3   4  20        8.43        3.56      4.02 o 
   4   4  20       24.67       17.48      3.69 o 
   5   4  20       28.90       18.95      4.91 o 
   6   4  20       14.68        8.89      4.72 o 
  -5   5  20       12.51        6.07      4.49 o 
  -4   5  20      106.82       94.30      7.49 o 
  -3   5  20       33.55       28.26      5.91 o 
  -2   5  20      607.67      648.99     18.58 o 
  -1   5  20       11.10       14.09      4.73 o 
   0   5  20       52.00       52.37      4.97 o 
   1   5  20       23.06       25.62      4.89 o 
   2   5  20        4.22       -3.78      3.78 o 
   3   5  20        7.16        4.28      6.36 o 
 -10   1  21        1.64        8.94      6.13 o 
  -9   1  21        1.33        6.60      3.99 o 
  -8   1  21       19.96       16.20      3.69 o 
  -7   1  21       19.18       23.24      3.80 o 
  -6   1  21      211.12      199.10      6.34 o 
  -5   1  21      211.37      217.31      5.96 o 
  -4   1  21      315.72      313.75      6.22 o 
  -3   1  21      158.81      150.29      5.13 o 
  -2   1  21       26.76       25.44      2.69 o 
  -1   1  21       34.93       41.68      2.84 o 
   0   1  21      157.64      169.00      4.56 o 
   1   1  21      153.58      163.51      4.65 o 
   2   1  21       13.19        7.57      2.30 o 
   3   1  21        0.12        0.01      2.02 o 
   4   1  21        2.79       -2.34      2.34 o 
   5   1  21       18.11       24.82      3.73 o 
   6   1  21      120.15      128.06      9.80 o 
   7   1  21      260.08      264.54     10.37 o 
   8   1  21       63.12       60.40      6.68 o 
  -9   2  21      105.64      116.98      7.66 o 
  -8   2  21      158.61      160.04      7.62 o 
  -7   2  21      597.01      611.82     12.86 o 
  -6   2  21      382.52      382.99      9.94 o 
  -5   2  21       93.45       92.70      5.68 o 
  -4   2  21        3.48        5.29      3.06 o 
  -3   2  21       11.79       11.78      3.18 o 
  -2   2  21        0.48        2.65      4.34 o 
  -1   2  21       34.16       34.34      3.66 o 
   0   2  21      122.28      129.59      5.30 o 
   1   2  21       65.68       71.02      4.26 o 
   2   2  21      115.51      118.92      5.18 o 
   3   2  21      770.20      808.10     12.35 o 
   4   2  21      888.23      917.82     13.72 o 
   5   2  21       23.37       19.73      3.51 o 
   6   2  21        9.01        3.43      3.13 o 
   7   2  21       56.43       54.04      6.14 o 
  -8   3  21       63.54       75.04     18.22 o 
  -7   3  21       26.79       33.54      6.19 o 
  -6   3  21        6.45        9.83      3.99 o 
  -5   3  21        1.35        2.29      3.23 o 
  -4   3  21       64.90       74.35      5.95 o 
  -3   3  21       75.20       66.53      5.30 o 
  -2   3  21      324.28      315.50      8.78 o 
  -1   3  21      330.50      323.31      8.92 o 
   0   3  21        0.32        0.79      2.58 o 
   1   3  21        2.47        3.40      2.41 o 
   2   3  21       99.78      100.85      7.12 o 
   3   3  21       22.49       21.19      3.55 o 
   4   3  21      133.72      130.79      6.08 o 
   5   3  21       65.64       72.27      5.01 o 
   6   3  21       22.72       25.33      3.93 o 
  -7   4  21        5.99        5.02      4.74 o 
  -6   4  21       22.54       23.74      5.43 o 
  -5   4  21        4.39        5.67      3.62 o 
  -4   4  21        9.21       12.36      4.16 o 
  -3   4  21        0.01        0.90      3.60 o 
  -2   4  21       28.35       23.24      4.73 o 
  -1   4  21       62.78       57.59      7.89 o 
   0   4  21      117.14      128.96      7.46 o 
   1   4  21       37.07       37.92      4.56 o 
   2   4  21       18.53       17.27      3.87 o 
   3   4  21       31.29       31.17      3.99 o 
   4   4  21        0.04       -3.73      3.73 o 
   5   4  21       27.38       24.82      5.56 o 
  -4   5  21       46.52       42.02      6.68 o 
  -3   5  21      612.73      643.92     18.35 o 
  -2   5  21      326.34      311.76     12.79 o 
  -1   5  21       37.14       23.48      6.17 o 
   0   5  21      120.69      129.68      8.72 o 
   1   5  21       10.25        4.30      4.06 o 
   2   5  21       16.89       10.05      6.04 o 
  -9   0  22       28.16       34.10      7.37 o 
  -8   0  22       75.97       83.87     15.69 o 
  -7   0  22      608.18      623.76     15.58 o 
  -6   0  22      427.64      435.64     12.59 o 
  -5   0  22      324.79      335.69     11.71 o 
  -4   0  22      179.99      175.23     15.33 o 
  -3   0  22       21.47       21.22      3.99 o 
  -2   0  22        5.33        2.06      3.06 o 
  -1   0  22        3.89        7.49      3.26 o 
   0   0  22        4.57        5.86      3.13 o 
   1   0  22      380.13      366.17     11.69 o 
   2   0  22      487.49      452.59     13.25 o 
   3   0  22      382.12      404.81     14.45 o 
   4   0  22      267.72      264.89     12.75 o 
   5   0  22       53.14       60.75      6.74 o 
   6   0  22      327.08      392.01     13.57 o 
   7   0  22        0.43       -1.96      6.39 o 
   8   0  22      100.37      112.56     10.58 o 
  -9   1  22       61.69       64.03      7.45 o 
  -8   1  22      177.39      181.65      7.98 o 
  -7   1  22        4.01        0.02      3.11 o 
  -6   1  22        1.37       -1.37      3.04 o 
  -5   1  22       17.13       14.37      2.96 o 
  -4   1  22      566.39      567.98      9.28 o 
  -3   1  22      276.12      284.05      7.02 o 
  -2   1  22        0.63       -2.04      2.04 o 
  -1   1  22       57.82       54.03      3.23 o 
   0   1  22      168.12      164.19      5.56 o 
   1   1  22        7.49       14.09      4.03 o 
   2   1  22       30.01       32.37      2.89 o 
   3   1  22      229.57      238.01      5.61 o 
   4   1  22       53.31       51.80      6.83 o 
   5   1  22        8.89        1.58      3.07 o 
   6   1  22        8.11        6.59      4.44 o 
   7   1  22      366.11      393.81     12.64 o 
  -9   2  22        4.23        6.56      6.57 o 
  -8   2  22        2.09       -4.40      4.40 o 
  -7   2  22      114.26      102.74      7.08 o 
  -6   2  22      235.02      233.77      8.22 o 
  -5   2  22        2.86        2.46      3.30 o 
  -4   2  22        2.34        3.51      3.26 o 
  -3   2  22       22.32       24.35      3.92 o 
  -2   2  22        8.32       11.98      3.48 o 
  -1   2  22       39.72       42.79      3.90 o 
   0   2  22       15.22       16.05      3.19 o 
   1   2  22        5.15        5.10      2.61 o 
   2   2  22       17.76       12.20      2.87 o 
   3   2  22       27.51       95.42     37.43 o 
   4   2  22        0.19       -2.58      2.58 o 
   5   2  22       21.16       26.99      3.76 o 
   6   2  22        0.47       -3.52      3.52 o 
   7   2  22        2.28       -1.37      5.40 o 
  -7   3  22      202.41      188.29     10.88 o 
  -6   3  22       36.89       47.11      8.85 o 
  -5   3  22       37.19       36.94     10.46 o 
  -4   3  22       63.10       60.85      5.23 o 
  -3   3  22      364.40      358.34      9.75 o 
  -2   3  22      173.92      165.94      7.46 o 
  -1   3  22       81.20       94.36      5.44 o 
   0   3  22      224.32      224.23      7.10 o 
   1   3  22       89.18       70.70      5.23 o 
   2   3  22       70.31       73.43      4.92 o 
   3   3  22      132.75      130.43      7.93 o 
   4   3  22       76.76       69.37      5.19 o 
   5   3  22       42.44       30.15      4.76 o 
   6   3  22       53.45       36.78      5.63 o 
  -6   4  22        7.20        4.46      4.42 o 
  -5   4  22       33.74       36.27      6.53 o 
  -4   4  22      279.68      296.76     10.71 o 
  -3   4  22       56.01       54.79      5.82 o 
  -2   4  22        0.02       -2.89      3.45 o 
  -1   4  22       61.46       65.11      6.27 o 
   0   4  22        3.55        1.87      3.12 o 
   1   4  22       23.42       22.80      4.11 o 
   2   4  22       17.90       12.73      3.93 o 
   3   4  22      291.71      294.00      9.50 o 
   4   4  22      175.85      156.12     12.25 o 
  -2   5  22       41.47       42.46      6.94 o 
  -1   5  22       84.52       73.62      7.48 o 
   0   5  22        0.03       -2.22      3.92 o 
  -9   1  23       28.88       43.06     14.85 o 
  -8   1  23       88.65       84.37      6.14 o 
  -7   1  23      394.62      389.16      8.94 o 
  -6   1  23      205.84      211.89      6.69 o 
  -5   1  23        8.16        2.50      2.96 o 
  -4   1  23      134.91      142.28      5.76 o 
  -3   1  23      593.37      606.53      9.54 o 
  -2   1  23       19.78       20.61      2.93 o 
  -1   1  23        9.45        3.78      2.18 o 
   0   1  23       58.50       57.65      3.36 o 
   1   1  23      318.32      312.29      6.20 o 
   2   1  23      433.42      432.55      7.32 o 
   3   1  23      456.70      475.07      9.05 o 
   4   1  23      150.97      161.43      6.29 o 
   5   1  23        1.93        0.75      4.14 o 
   6   1  23        0.03        5.46      5.30 o 
   7   1  23        1.13       -0.71      5.07 o 
  -8   2  23       88.18       74.92      7.85 o 
  -7   2  23      149.44      152.71      8.36 o 
  -6   2  23       48.01       47.04      6.79 o 
  -5   2  23      338.38      360.40      9.82 o 
  -4   2  23       75.12       79.20      5.72 o 
  -3   2  23      385.70      418.16     19.58 o 
  -2   2  23      207.73      226.17      7.93 o 
  -1   2  23        7.85        9.22      2.99 o 
   0   2  23      285.27      288.27      7.14 o 
   1   2  23      246.05      243.61     11.89 o 
   2   2  23      118.11      123.66      5.68 o 
   3   2  23       93.37      103.96      5.42 o 
   4   2  23        9.60        3.67      3.61 o 
   5   2  23      134.20      119.04      6.10 o 
   6   2  23       67.33       62.74      7.56 o 
  -7   3  23        8.44       15.35      7.93 o 
  -6   3  23       86.85       82.72      7.02 o 
  -5   3  23        0.04        0.02      4.03 o 
  -4   3  23        3.76        3.18      4.22 o 
  -3   3  23       29.59       23.69      5.06 o 
  -2   3  23       17.89       15.22      5.74 o 
  -1   3  23       42.96       46.45      4.90 o 
   0   3  23       65.74       72.52      6.74 o 
   1   3  23        0.05       -3.15      3.15 o 
   2   3  23        0.31        1.89      2.81 o 
   3   3  23       42.92       35.96      3.96 o 
   4   3  23        5.39        1.54      3.04 o 
   5   3  23        0.02       -4.50      4.50 o 
  -5   4  23        1.52       -2.69      4.37 o 
  -4   4  23      511.41      500.17     16.21 o 
  -3   4  23      160.04      159.48     11.09 o 
  -2   4  23        0.22       -0.63      3.89 o 
  -1   4  23      126.00      131.46      7.28 o 
   0   4  23       59.97       51.22      5.20 o 
   1   4  23       10.51        7.05      3.74 o 
   2   4  23       22.41       11.21     10.56 o 
   3   4  23       15.07       18.82      6.47 o 
  -8   0  24        1.38       -1.50      5.68 o 
  -7   0  24       20.93       14.67      4.86 o 
  -6   0  24       32.92       25.45      5.35 o 
  -5   0  24      122.26      114.36      7.60 o 
  -4   0  24       61.55       52.13      8.09 o 
  -3   0  24      138.02      137.05      6.97 o 
  -2   0  24      122.38      123.00      6.60 o 
  -1   0  24      489.62      478.36     13.39 o 
   0   0  24      329.44      340.49     14.25 o 
   1   0  24      844.29      948.34     20.21 o 
   2   0  24     1064.17     1125.56     22.99 o 
   3   0  24       23.93       24.56      5.35 o 
   4   0  24       26.07       26.41      6.14 o 
   5   0  24       13.95        7.83      4.99 o 
   6   0  24      241.51      266.56     14.86 o 
  -8   1  24       12.81       13.10      4.20 o 
  -7   1  24        5.95       -0.08      3.23 o 
  -6   1  24      309.40      322.72      8.15 o 
  -5   1  24      167.54      163.42      9.06 o 
  -4   1  24       89.71       88.08      5.01 o 
  -3   1  24       46.51       50.14      4.29 o 
  -2   1  24       18.34       17.30      2.92 o 
  -1   1  24       30.65       31.16      3.12 o 
   0   1  24       35.18       37.12      3.44 o 
   1   1  24       13.09        7.76      2.74 o 
   2   1  24       96.50      101.38      4.98 o 
   3   1  24        6.53        1.51      3.07 o 
   4   1  24       50.90       31.24      5.55 o 
   5   1  24      508.91      541.42     14.50 o 
   6   1  24       26.85       18.33      6.49 o 
  -7   2  24        0.04       -4.88      4.88 o 
  -6   2  24       51.84       42.80      5.55 o 
  -5   2  24       61.36       54.38      5.39 o 
  -4   2  24      157.63      153.96      8.64 o 
  -3   2  24       61.46       58.97      5.23 o 
  -2   2  24        6.28        9.00      3.31 o 
  -1   2  24       25.98       21.31      3.71 o 
   0   2  24       27.09       22.90      3.71 o 
   1   2  24       33.80       33.62      3.71 o 
   2   2  24       45.71       45.86      4.15 o 
   3   2  24      242.41      247.91     10.20 o 
   4   2  24        8.93       10.81      4.50 o 
   5   2  24       33.32       38.00      6.52 o 
   6   2  24       64.88       58.19      8.83 o 
  -6   3  24      102.74       88.03      9.16 o 
  -5   3  24      470.80      485.59     13.59 o 
  -4   3  24      202.83      202.67     16.75 o 
  -3   3  24       33.51       29.96      5.43 o 
  -2   3  24       46.28       44.92      5.72 o 
  -1   3  24       14.01       12.71      3.82 o 
   0   3  24       69.69       70.68      5.66 o 
   1   3  24        3.70       -0.26      3.06 o 
   2   3  24       18.35       16.58      3.30 o 
   3   3  24        8.44        5.15      3.18 o 
   4   3  24      115.26      115.32      7.16 o 
  -4   4  24       69.71       74.30     15.76 o 
  -3   4  24       21.33       16.94      6.03 o 
  -2   4  24       28.84       19.32      6.27 o 
  -1   4  24       31.86       15.88      5.75 o 
   0   4  24      196.42      170.52     10.21 o 
   1   4  24      338.71      351.85     13.77 o 
   2   4  24       26.55       26.23      7.41 o 
  -8   1  25        1.01        3.18      7.01 o 
  -7   1  25        1.87       -1.26      4.20 o 
  -6   1  25       39.79       39.80      4.69 o 
  -5   1  25       16.95        6.54      5.28 o 
  -4   1  25       45.43       49.64      6.48 o 
  -3   1  25       43.47       45.91      4.34 o 
  -2   1  25      123.57      120.67      5.79 o 
  -1   1  25       69.50       66.25      4.41 o 
   0   1  25      171.86      186.72      5.53 o 
   1   1  25      284.97      307.23      7.39 o 
   2   1  25      103.50      100.06      6.26 o 
   3   1  25        2.39        2.22      3.93 o 
   4   1  25       48.79       44.22      5.98 o 
   5   1  25        0.82       -3.00      4.46 o 
   6   1  25       95.91       98.43     10.14 o 
  -7   2  25      345.55      367.89     19.16 o 
  -6   2  25      130.03      129.40      9.40 o 
  -5   2  25       46.09       43.82      5.19 o 
  -4   2  25      178.28      176.88      7.96 o 
  -3   2  25       12.84        9.51      4.00 o 
  -2   2  25        3.93        5.13      3.48 o 
  -1   2  25       51.31       49.97      5.30 o 
   0   2  25       52.54       48.85      4.82 o 
   1   2  25       47.80       45.71      4.15 o 
   2   2  25       58.25       51.91      4.96 o 
   3   2  25       30.87       34.92      4.84 o 
   4   2  25      208.10      220.14      8.42 o 
   5   2  25      110.06      103.18      9.26 o 
  -5   3  25        7.44        4.87      9.75 o 
  -4   3  25       20.28       20.94      5.23 o 
  -3   3  25       17.45       16.07      4.89 o 
  -2   3  25        0.70       -2.00      3.47 o 
  -1   3  25        1.73        3.12      3.70 o 
   0   3  25      167.68      164.91      7.29 o 
   1   3  25       80.56       79.32      6.67 o 
   2   3  25       14.73       11.39      3.83 o 
   3   3  25        8.35        6.83      3.39 o 
  -2   4  25        3.16        0.80      5.67 o 
  -1   4  25        4.01        2.75     11.67 o 
   0   4  25       13.09       12.16      6.62 o 
  -7   0  26       55.42       58.50      9.55 o 
  -6   0  26      134.47      132.37      8.41 o 
  -5   0  26      409.36      430.32     13.26 o 
  -4   0  26       95.35      105.87      8.48 o 
  -2   0  26      370.62      378.35     12.51 o 
  -1   0  26      178.98      190.46      9.61 o 
   0   0  26      109.67      131.13      8.74 o 
   1   0  26       44.27       41.99     11.47 o 
   2   0  26       80.92       90.12      9.28 o 
   3   0  26       49.35       48.76      6.77 o 
   4   0  26      376.59      369.79     23.90 o 
   5   0  26        9.08       11.57      6.46 o 
  -7   1  26      119.89      118.15      8.08 o 
  -6   1  26       31.23       34.16      6.49 o 
  -5   1  26        5.41       -1.46      3.66 o 
  -4   1  26        2.53        0.90      4.94 o 
  -3   1  26        0.39        0.20      3.36 o 
  -2   1  26      117.60      112.68      6.02 o 
  -1   1  26       18.93        5.93      5.97 o 
   0   1  26       72.89       65.56      5.71 o 
   1   1  26      407.39      421.83     10.57 o 
   2   1  26        0.38       -4.11      4.11 o 
   3   1  26       54.05       57.97      6.61 o 
   4   1  26      196.65      221.57     10.45 o 
   5   1  26        5.21       -6.16      6.16 o 
  -6   2  26       19.80       12.87      7.26 o 
  -5   2  26       24.66       27.65      4.84 o 
  -4   2  26       11.80       11.82      4.32 o 
  -3   2  26       51.52       50.52      5.34 o 
  -2   2  26        0.20       -0.30      3.22 o 
  -1   2  26        4.99        5.26      3.47 o 
   0   2  26        3.50       -3.08      3.08 o 
   1   2  26       12.80        8.89      3.38 o 
   2   2  26        9.73       10.77      3.40 o 
   3   2  26       22.80       17.93      5.06 o 
   4   2  26       54.71       39.92      7.85 o 
  -4   3  26        0.36        8.72      8.69 o 
  -3   3  26       16.82       23.16     10.09 o 
  -2   3  26       38.90       36.57      5.85 o 
  -1   3  26       41.41       37.13      6.47 o 
   0   3  26       80.68       84.69      7.48 o 
   1   3  26      123.67      124.09      6.78 o 
   2   3  26      143.43      145.24      8.89 o 
  -6   1  27      159.66      160.26      9.11 o 
  -5   1  27      270.10      265.81      9.51 o 
  -4   1  27       19.68       10.66      4.45 o 
  -3   1  27       35.78       34.76      4.63 o 
  -2   1  27      134.16      129.26      6.62 o 
  -1   1  27       18.48       16.76      4.93 o 
   0   1  27       23.13       23.30      5.27 o 
   1   1  27       60.01       63.18      5.45 o 
   2   1  27      101.63       92.30      7.44 o 
   3   1  27       57.99       49.23      6.48 o 
   4   1  27        2.21       -5.34      5.85 o 
  -5   2  27       21.78        4.99      7.32 o 
  -4   2  27        6.61        8.00      4.31 o 
  -3   2  27       33.42       34.00      5.09 o 
  -2   2  27      100.70       98.02      6.55 o 
  -1   2  27      113.47      116.04      8.95 o 
   0   2  27      106.85      105.04      6.94 o 
   1   2  27      122.78      118.67      7.37 o 
   2   2  27       62.87       64.98      6.42 o 
   3   2  27        7.53       -1.51      5.52 o 
  -2   3  27       31.53       40.11      6.10 o 
  -1   3  27       28.51       24.72      5.56 o 
   0   3  27       50.64       60.63     15.80 o 
  -5   0  28        9.85       -2.06      9.26 o 
  -4   0  28       12.62       20.33      6.39 o 
  -3   0  28       55.92       54.88     10.16 o 
  -2   0  28       76.04       85.29     14.55 o 
  -1   0  28       93.57      101.45      8.12 o 
   0   0  28      524.94      592.15     16.30 o 
   1   0  28      100.23       96.87      8.32 o 
   2   0  28      214.16      221.00     11.07 o 
   3   0  28      391.13      417.54     14.21 o 
  -5   1  28       49.15       35.72      7.72 o 
  -4   1  28        5.38        0.11      4.06 o 
  -3   1  28      127.65      120.94      7.21 o 
  -2   1  28      311.81      305.97     10.32 o 
  -1   1  28      135.19      132.99      7.69 o 
   0   1  28        0.47       -3.97      4.53 o 
   1   1  28       36.97       25.89      5.58 o 
   2   1  28        1.52        3.25      4.68 o 
   3   1  28       79.68       69.36     12.21 o 
  -4   2  28        5.92       -5.21     11.18 o 
  -3   2  28       17.53        6.08      6.55 o 
  -2   2  28        4.72       -2.57      3.98 o 
  -1   2  28        4.06       -0.23      4.06 o 
   0   2  28        2.29       -0.87      4.12 o 
   1   2  28       31.30       10.45     16.25 o 
  -3   1  29       34.54       19.82      7.17 o 
  -2   1  29        2.40        1.25      7.45 o 
  -1   1  29       43.69       31.59      9.79 o 
   0   1  29       17.04       11.56      8.23 o 
   1   1  29       78.32       91.42     11.12 o 
                                                 
